# Supplementary material for: Sequence and Expression Analyses of Ethylene Response Factors Highly Expressed in Latex Cells from Hevea brasiliensis
Source: PLoS One. 2014 Jun 27;9(6):e99367. doi: 10.1371/journal.pone.0099367 (PMC4074046; doi:10.1371/journal.pone.0099367)
Supplement: File S2 — Contains Table S1, List of primer sequences for 84 AP2/ERF genes and 11 housekeeping genes, and expected length of amplicons after amplification by real-time PCR in H. brasiliensis clone PB 260. Table S2, Comparison of Cp values, standard deviation and coefficient of variance for gene expression analysis by real-time RT-PCR of 11 housekeeping genes in 11 tissues from male and female immature and mature flowers, zygotic embryos, latex and bark. Table S3, Summary of 454 sequencing and clustering using automatic pipeline for various tissue-type libraries (embryogenic tissues, leaf, bark, latex, roots and reproductive tissue) and a global library combining reads from all tissues. Table S4, Annotation and classification of gene function according to GO analysis. Table S5, Classification of transcription factor family in Hevea. Table S6, Comparison between contigs generated by RNAseq (Duan et al. 2013 and this report) and genomic scaffold. Table S7, RAP-Green analysis for ortholog and paralog inferences in phylogenetic comparison between Arabidopsis and Hevea. Table S8, Identification of putative orthologs of Hevea brasiliensis AP2/ERFs using Arabidopsis TAIR database. Table S9, Cis-acting regulatory elements identified in HbERF-VIIs promoter region using −2000 bp region upstream ATG (start codon) by PLACE and PlantCARE. Table S10, Comparison of conserved motifs between Arabidopsis and Hevea. Table S11, Read distribution list corresponding to anaerobic-responsive genes. (XLSX) [file pone.0099367.s002.xlsx]

## Sheet: Table 1
Supplementary Table 1. List of primer sequences for 84 AP2/ERF genes and 11 housekeeping genes, and expected length of amplicons after amplification by real-time PCR in H. brasiliensis clone PB 260
Gene	Contig accession number	Primer sequences
		Forward	Reverse
HbERF-Ia1	hevea_454_rep_c31876	AGGAGAGAATGCAAGGCTGA	GGAGGTGGTGGTGGCATAAT
HbERF-Ib2	hevea_454_rep_c703	CCACCAAGGAGCTCATGTCT	CTTCTCCTGTGAAGGAGCTGA
HbERF-Ib4	hevea_454_rep_c9307	GGAGAATATGCCAGGCTGAA	TGCGAAGGAGCTGACAGAAT
HbERF-Ib5	hevea_454_rep_c4396	GCGGATCTTCTCCTCTCTCA	GCAGCAACCAAATCCCTAAA
HbERF-Ib7	hevea_454_rep_c15743	AGGTGACTTCGCAAGGCTTA	CTGGGCTTTCTTCTTGTTCG
HbERF-Ib9	hevea_454_c35100	TTGCCAACCAGGCGATGAATGG	ATTTCCCCCAGTGCCTTTGCCT
HbERF-Ib11	hevea_454_rep_c35059	GGGCCAAAACCTATCAAGAA	GAATCAGAGCGTAACAAAGCA
HbERF-IIa1	hevea_454_rep_c8625	CAGCGATGGCCTACCATTAT	ACCATCTCATGACGGTGACA
HbERF-IIa3	hevea_454_c54212	AGAGCCTACGATGCTGCCCTTT	TGCCGGAACCCGAGAACTCAAA
HbERF-IIb1	hevea_454_rep_c18428	GTGTGCTTCGGTTGTGTCAG	ATCCTCTCCAGAGTCCAAGC
HbERF-IIb2	hevea_454_rep_c19971	TCAAGGATGATGAGGAGTAGCA	GAACAGATGGTTGTGGTGGA
HbERF-IIb4	hevea_454_rep_c20637	CCTCCACCGGCTTCTACTATT	CCACCATCTCTTCTCTCTCCTC
HbERF-IIIa1	hevea_454_rep_c58255	TGACGTCGCCGCCTATTGTCTT	TCATCGATATCCCGTTCGCCGT
HbERF-IIIb1	hevea_454_rep_c38925	TGTCATTCTCGGTGAGGTGA	CGATTCCAGATCGGAAGAGA
HbERF-IIIb2	hevea_454_rep_c70889	CTCACGTCATCGAATCCATC	GCTGCCATTTCAGGAGTAGG
HbERF-IIIc1	hevea_454_rep_c22270	ACTCGTCATGGCGACTTCCTGT	CGGCATTGCAAAAACCGCCTCT
HbERF-IIId2	hevea_454_rep_c21603	CAGCCAAGCACATATCGAAC	CAACCGGAAGCCTGTATCTG
HbERF-IIId3	hevea_454_c39573	TAGCAGCCGCCTTGAACTAC	CTGCCAAGATGACAAGCAAC
HbERF-IIIe1	hevea_454_rep_c4496	CGTCCGAGTTGAAGAACGAT	AATCCCACAACAAACCTTGC
HbERF-IIIe2	hevea_454_rep_c7722	CCCAAATGGACAAGTTCGAC	TCGAACAGAAAATCGCTCCT
HbERF-IIIe3	hevea_454_rep_c58258	TGCCTCGACCTACTTCCAAC	AAGATTGCGTCAGCGTTGTT
HbERF-IIIe4	hevea_454_rep_c45776	AAATCCGCGAACCCCGCAAGAA	TGAAGCAGCTTTAGTGGCGGCT
HbERF-IVa2	hevea_454_rep_c6678	GCAGGCAGGAAGACAACAAT	TGACCTCCTGAATCAACAAGG
HbERF-IVa3	hevea_454_rep_c22480	TGCAGGTTCAGACTCCACTACT	TTCCAGCTCGTTCTTCACTTC
HbERF-Va2	hevea_454_c35642	TTCGAAACGGCTGAAGACGCTG	TTGTTGGTCATTGCAGCGAGGC
HbERF-Vb1	hevea_454_rep_c20790	AGTAGCAGCAGCACGAGTGA	AGTCCAGCACCTCCTGAGAA
HbERF-Vb2	hevea_454_rep_c37727	ATGATGAAGCTGCTTGCTTG	TCCTCCACTTCTTGCTGGTT
HbERF-VI1	hevea_454_rep_c51930	AAGCCGACAGTTAGCTCAGG	TCTCCGATACGCTCGATTCT
HbERF-VI2	hevea_454_rep_c63953	ACTACCAAGAGTTGTGCGGATA	CGGATATTCCTCGATGACCT
HbERF-VI3	hevea_454_rep_c37430	CAGAAGCCGGTAGAACCAGT	TCGTTGCTATTGTGTCATCG
HbERF-VI4	hevea_454_c64026	CATGGACTCTCGCAGTCTGA	TGGGTCTTCTTCCCGTACAC
HbERF-VI5	hevea_454_c22933	TCGAGATCCAAACCGCCGGAAA	GACATGACGGCGCTTGGTGAAT
HbERF-VI-L3	hevea_454_rep_c6308	TTCTGTGGCAGCCTCTCAGT	GATCTGCAACATCTGCATCA
HbERF-VI-L4	hevea_454_rep_c13569	CCGAAGAATCAAGTGAAGCA	CCTTCTCTGCCTTCTCCTCAA
HbERF-VI-L6	hevea_454_c36326	GTGCTTGATGTCTCCACTGC	AATCACCACCAAGCAACTGT
HbERF-VIIa1	hevea_454_rep_c16874	CGAGGAGAATTCTGGGTCTG	TCTGCACTTCGCTCTCTTGA
HbERF-VIIa4	hevea_454_rep_c1157	AGCAGGAGAGCGAAGTGCAGAA	AACAATTGCCGTCGCATCCACC
HbERF-VIIa7	hevea_454_rep_c945	CTGATGAAGCTCCACGTGCT	ATCTCCATTGGCAGGACAAG
HbERF-VIIa12	hevea_454_rep_c110	AGATGAAGCCTGACTCTGGAA	CTCCACAGGTCCATTGGATT
HbERF-VIIa17	hevea_454_rep_c7333	ACAGCACCGCAGCAATACATGG	AGCCAGCGCTGATTCTGATGGT
HbERF-VIIa20	hevea_454_rep_c710	AACGTTTCTGGGATTGGAG	TTGGAACCCTAAACACACCA
HbERF-VIIIa3	hevea_454_rep_c6880	GCGACAGCAACAGCAACAGCAA	AGGCTTTCGGGAGCACAAGGAA
HbERF-VIIIa4	hevea_454_rep_c2227	GCTGACAACAGCAACGGCAACA	TTCTGCAGCTCAAGGACGGTGA
HbERF-VIIIa5	hevea_454_rep_c8903	GGGGATAACAACAGCAACAA	ACGGTGGAAAATTCAGATCG
HbERF-VIIIa8	hevea_454_rep_c10220	GACCATGATCGTAGCCCTTG	GTCAGTTTTCCTCCGGTCTC
HbERF-VIIIa9	hevea_454_rep_c4136	CAGGGGAAGAACATAAAGCAC	CCTCAAAATCAGGCAACTTCC
HbERF-VIIIa10	hevea_454_rep_c1402	CTCCGATCAACACCAAGGTT	ATAAACTCGGGCCTGCTTCT
HbERF-VIIIa12	hevea_454_rep_c4279	GCCGTTGGATCTTAATCTCG	GACATCGCCTGATCATGAAG
HbERF-VIIIa13	hevea_454_rep_c20048	TTCAACGGAGAAGCCTCAG	AGCTCATCGTCAGTCGGTAA
HbERF-VIIIa14	hevea_454_rep_c34700	CACGCCAGCTACTGGTCTTT	TACCAGCACTAGCACCACCA
HbERF-VIIIb1	hevea_454_rep_c11109	TGGAAACCCTCATGTTCCAT	CTGGAGGGATTCACCAAAGA
HbERF-IXa2	hevea_454_rep_c14033	GAGCCATCATCCTCGACATC	CCAATAGCTGCTCGTCATGT
HbERF-IXa3	hevea_454_c31433	AGGAGAAAGAAGGGTGTGAGC	TTTGGTGCAACTCAATGTGC
HbERF-IXb1	hevea_454_c13287	AGTGGCGACGGATTCTGGTGAA	AGTGCACAAGCCAGGGAACTCA
HbERF-IXb2	hevea_454_c19752	GAGAGGAAGAGTCACCGGATT	CAGCAGATGAAGCAAGGAAG
HbERF-IXb3	hevea_454_rep_c9973	GGAAACGACCCAGAGAAAGC	GGATATCCTAACGCTGGATGG
HbERF-IXc1	hevea_454_rep_c12109	TGGAGTCGGAGAGCAGTACA	TGCTGTAATGGCCAATGGT
HbERF-IXc4	hevea_454_rep_c3873	GAAGCAAGAGAGAAAGGGATG	TTCCTACCACTGAAAGGAGGAG
HbERF-IXc5	hevea_454_rep_c36947	GGAATCACTCAAGGACATGAAG	TTCACCAAGGTCGAGCATTC
HbERF-IXc6	hevea_454_rep_c18341	TGAGAGAGTCGCTTCAAGACA	GGACTTCCTACACATGATGAGC
HbERF-Xa1	hevea_454_c58761	GACTTCTGGTGGTTCGAGTG	TGAGGAACATAAGGCTGCTG
HbERF-Xa2	hevea_454_rep_c8880	TTCAACAGCAAGATCCGATG	CCCATAACAAAGATGCTGACTG
HbERF-Xa4	hevea_454_rep_c67487	GATGCAGCAGCCCTTAAGTT	GGTGAAAGGGATCATGAGGA
HbERF-Xa6	hevea_454_rep_c36967	TCCTCTGCTTCACTTCCTCTG	ATGCTAATCCAGGCTTCGAG
HbERF-Xa8	hevea_454_c51284	CATTGGTGTTGGATGTTAGTGG	ACTCTGACTGGTGGACTCTCCT
HbERF-Xb1	hevea_454_rep_c21830	CCTATGATAAGGCGGCGATA	TCACTTTCCTTCCCCTTTCC
HbAP2-1	hevea_454_c41136	AGCAACGGGGAAGATACCA	AAAGGCGAACCTGATTGTGA
HbAP2-3	hevea_454_c24965	TACTGCCGCAAACAACTGAC	CCTGTCTTTCTTGCCTGCTC
HbAP2-5	hevea_454_rep_c25399	ACCGGAAGTTGGTAGTGGCAGT	AGCTGCGTTTTCCGGCAGTA
HbAP2-6	hevea_454_rep_c16078	AATGCCAGCGAGTTACCAAG	TGGTTGTCGAACAAGATGGA
HbAP2-7	hevea_454_c17771	AAACTGGCACCACAATGCT	GCCCATGCAAAAACTTAACC
HbAP2-8	hevea_454_rep_c12362	CCATTCCCTCACAGAAGAACA	TGAGTTCCCATCTTGGTTGA
HbAP2-9	hevea_454_rep_c24306	GCGGCATTCGTCTTGGTTCTGT	ATAAGCGTTGCACATGGCGGGA
HbAP2-10	hevea_454_rep_c22185	GAGGGAGGAGTGACCACAATCT	GCAACCCTTTCCTGAATCCTT
HbAP2-11	hevea_454_c58670*	GCCGCTCCTGATTCTTTCCTCT	TGCTGAAAGCGTGGGCGAAA
HbAP2-12	hevea_454_c40524	ATTCGGGTTCTCTGTCGCCCAT	AGCAAGTGACTCCGACTGGCAA
HbAP2-13	hevea_454_c19894	CCTCCTGCTACCTCTGCATT	CATACTGAAGGCTGTTGTGCTT
HbAP2-15	hevea_454_c50010	GGCTCAGATTGGAAAGTGGT	TCCCTAGTCTTGTGGCTGATT
HbAP2-16	hevea_454_rep_c23347	TGGCTCCGCATCATCTGCAT	AATGTCGTCGCCCTCTGCAA
HbAP2-17	hevea_454_c60010	TTGAGGAGAAAGAGCAGTGGCT	AATTGCAGCGATGTCGTAGGC
HbAP2-18	hevea_454_rep_c16704	TTCCGAGCAGCAGCAATGGA	TGCAGCCAGCTTTGTGGAGT
HbRAV-3	hevea_454_rep_c8782	TACTGAGATTGTTCGGGGTCA	CTCATCCTCCGTCTGGAAA
HbRAV-2	hevea_454_rep_c13430	GTATCAACGCTAGAGTACGCGG	GATTTAGTTGGCGGAGGAAAG
HbRAV-4	hevea_454_rep_c24256	CAAAATGGGTCTCTGCTAAGGT	TCATGTTCCTGTTTCGTGGA
HbelF1Aa		CGTGACTATCAGGACGACAAGGC	GCCAGCACCATCATCCTCC
HbUBC4		GACTCCTTATGAGGGCGGAGTC	GCTATCAGGTTCAGGGTGAGCC
HbUBC2b		CCGACCAAGTTTTCATTTCGGGTG	GCACCACTAATCCCCTGCAG
HbYLS8		TCGTCGTCATCCGATTCGGC	TCTTGCTTGTCCTTGAGAGCCC
HbRH2b		GAGGTGGATTGGCTAACTGAGAAG	GTTGAACATCAAGTCCCCGAGC
HbRH8		GGTTGGTAGATCAGGCAGGTTTGG	CCATTGTTGCCGCTCATCATTGTTG
HbUBC2a		CATCCAAACATTTATGCGGATGGAAGCA	AACTCTGCTCAACAATTTCACGCACTC
HbalphaTUB		GCACTGGTATGTGGGCGAAG	AGGGCATACATCTGCTCATGACTC
Hb40S		ACAGGCTCATCACCTCCAAG	CAACCACAAAAGTGCAATGG
HbUbi		CTGGAAAGACAATCACACTGG	TTCAGTAATCACCACCGC
HbActin		AGTGTGATGTGGATATCAGG	GGGATGCAAGGATAGATC

## Sheet: Table 2
Supplementary Table 2. Comparison of Cp values, standard deviation and coefficient of variance for gene expression analysis by real-time RT-PCR of 11 housekeeping genes in 11 tissues from male and female immature and mature flowers, zygotic embryos, latex and bark.
Gene	Cp Mean	Standard deviation	Coefficient of variance
HbelF1Aa	29.12	5.39	0.19
HbUBC4	27.02	2.19	0.08
HbUBC2b	24.98	2.14	0.09
HbYLS8	28.52	2.99	0.1
HbRH2b	23.7	1.45	0.06
HbRH8	26.68	1.91	0.07
HbUBC2a	25.63	1.85	0.07
HbalphaTUB	27.56	1.8	0.07
Hb40S	29.38	3	0.1
HbUbi	36.26	2.59	0.07
HbActin	25.27	2.29	0.09

## Sheet: Table 3
Supplementary Table 3. Summary of 454 sequencing and clustering using automatic pipeline for various tissue-type libraries (embryogenic tissues, leaf, bark, latex, roots and reproductive tissue) and a global library combining reads from all tissues
	Global	Embryogenic	Leaf	Bark	Latex	Root	Reproductive
Sequence in input	3525203	516589	574763	545237	580222	60573	702662
Discarded reads	494160	99523	125815	58318	95942	55013	59549
Short reads (< 120 bp)	439940	95771	122639	52275	70280	51761	47214
Non-coding sequence	14015	2547	1212	2299	506	2633	4818
Good quality reads	3031043	417066	448948	486919	484280	550717	643113
Max length (bp)	1167
Min length (bp)	121
Average length (bp)	347
Assembly
Number of contigs	86941
Maximum length of contigs (bp)	6850
Minimum length of contigs (bp)	51
Average length of contigs (bp)	872

## Sheet: Table 4
Supplementary Table 4. Annotation and classification of gene function according to GO analysis
Column1	Anotation
	1	2	3	4	5	6	7	8	9	10	11	12	13	14	15	16	17	18	19	20	21	22	23	24	25	26	27	28	29	30	31	32	33	34	35	36	37	38	39	40	41	42	43	44	45	46	47	48	49
CL20110Contig1	GO:0005507
CL1915Contig5	GO:0055085
CL242Contig4	GO:0003677	GO:0006355
CL6565Contig1	GO:0005524	GO:0005515	GO:0000796	GO:0051276	GO:0005694	GO:0007076
CL1Contig3055	GO:0016020	GO:0055085	GO:0046873	GO:0030001
CL1455Contig3	GO:0003743	GO:0003723	GO:0005850
CL10461Contig1	GO:0008152	GO:0006629
CL6716Contig1	GO:0003677	GO:0006355
CL1Contig19773	GO:0003746	GO:0006414	GO:0005525	GO:0005737	GO:0003924
CL773Contig4	GO:0016020	GO:0007165	GO:0006184	GO:0005622	GO:0003924	GO:0006886	GO:0006913	GO:0007264	GO:0005525	GO:0015031
CL1Contig13042	GO:0003676
CL1Contig10531	GO:0019887	GO:0005956
CL280Contig3	GO:0008299	GO:0004421
CL8386Contig1	GO:0005515
CL4502Contig3	GO:0045892	GO:0016036	GO:0043966	GO:0019375	GO:0007126	GO:0042967	GO:0008080
CL15188Contig1	GO:0005515
CL2266Contig1	GO:0005515	GO:0008380
CL1Contig18912	GO:0003824
CL18885Contig1	GO:0005509
CL1Contig2381	GO:0005515
CL21739Contig1	GO:0005198
CL1Contig4582	GO:0005515
CL23991Contig1	GO:0005515
CL24087Contig1	GO:0008643	GO:0016021	GO:0005351	GO:0000139
CL1Contig9255	GO:0006413	GO:0003743	GO:0003723	GO:0031369	GO:0005852
CL2869Contig2	GO:0009058	GO:0000162	GO:0016833	GO:0004049
CL1784Contig3	GO:0008270	GO:0055114	GO:0016491
CL5002Contig1	GO:0016020	GO:0003824
CL17Contig7	GO:0008152	GO:0016758
CL1Contig15120	GO:0006470	GO:0003824	GO:0004722
CL3888Contig5	GO:0005515
CL3096Contig2	GO:0008270
CL1065Contig5	GO:0016788	GO:0006629
CL12727Contig1	GO:0005515
CL1Contig5981	GO:0015035	GO:0009055	GO:0006662	GO:0045454
CL2859Contig2	GO:0032040	GO:0006364
CL376Contig3	GO:0006457	GO:0005737
CL1Contig15387	GO:0016787	GO:0008152
CL1Contig371	GO:0016226	GO:0051536	GO:0005737	GO:0006915
CL1Contig3246	GO:0016760	GO:0016020	GO:0030244
CL20526Contig1	GO:0005515	GO:0005543
CL8665Contig2	GO:0000287	GO:0016829	GO:0010333
CL14025Contig1	GO:0003676
CL1Contig14777	GO:0003964	GO:0003723	GO:0006278
CL6203Contig1	GO:0005515	GO:0008270
CL3428Contig3	GO:0016020	GO:0009523	GO:0015979	GO:0009654
CL1Contig18965	GO:0016020
CL14611Contig1	GO:0005634	GO:0005737
CL20482Contig1	GO:0005515
CL1Contig12682	GO:0005634	GO:0005515	GO:0043161	GO:0003684	GO:0006289
CL1Contig6004	GO:0008152	GO:0016758
CL1Contig3873	GO:0003676
CL10740Contig1	GO:0016614	GO:0050660	GO:0003824	GO:0055114	GO:0016491
CL1Contig14778	GO:0046872	GO:0016616	GO:0051287	GO:0055114	GO:0016491
CL3856Contig2	GO:0008612
CL252Contig2	GO:0008299
CL1Contig9944	GO:0009415	GO:0006950
CL1Contig15902	GO:0008152	GO:0003824
CL2777Contig4	GO:0055085	GO:0016021
CL1Contig13788	GO:0005524	GO:0004674	GO:0004672	GO:0006468	GO:0016772
CL1647Contig5	GO:0009089	GO:0008836	GO:0003824
CL3519Contig8	GO:0008270
CL2343Contig1	GO:0006810	GO:0016021	GO:0016192
CL4593Contig1	GO:0003677	GO:0003697	GO:0006281	GO:0005524	GO:0008094	GO:0006259	GO:0009432
CL3284Contig2	GO:0003677	GO:0005524	GO:0003918	GO:0006265
CL6562Contig2	GO:0016020	GO:0055085	GO:0015238	GO:0015297	GO:0006855
CL1Contig9675	GO:0005840	GO:0006412	GO:0005622	GO:0003735
CL573Contig5	GO:0003824
CL4380Contig4	GO:0016798
CL735Contig3	GO:0000287	GO:0016829	GO:0008152	GO:0010333
CL7752Contig2	GO:0008152	GO:0016491
CL1Contig18382	GO:0000398	GO:0005689
CL2782Contig3	GO:0005618	GO:0030599	GO:0042545
CL5445Contig1	GO:0008152	GO:0003824
CL1Contig14642	GO:0046417	GO:0004106	GO:0009073
CL2852Contig1	GO:0016020	GO:0006810	GO:0055085	GO:0016021	GO:0022891	GO:0005215	GO:0022857
CL130Contig10	GO:0016571	GO:0042393	GO:0005634	GO:0005515	GO:0008270	GO:0034968	GO:0018024
CL7826Contig2	GO:0003677	GO:0006355
CL6256Contig1	GO:0006355	GO:0043565	GO:0003700
CL11628Contig1	GO:0005515
CL30123Contig1	GO:0006508	GO:0004177	GO:0005737
CL11170Contig2	GO:0005515
CL4166Contig4	GO:0016020	GO:0009765
CL23632Contig1	GO:0043531
CL1114Contig2	GO:0005840	GO:0005622	GO:0006412	GO:0003735
CL2907Contig2	GO:0005515	GO:0016773	GO:0016772
CL1Contig7894	GO:0016651	GO:0051287	GO:0048038	GO:0055114
CL23955Contig1	GO:0005618	GO:0030599	GO:0042545
CL1Contig12059	GO:0003676
CL8943Contig1	GO:0004857	GO:0030599
CL1904Contig2	GO:0005634	GO:0003677	GO:0006355	GO:0003700	GO:0046983
CL1Contig12221	GO:0005643
CL23076Contig1	GO:0004830	GO:0005524	GO:0006418	GO:0006436	GO:0000166	GO:0004812	GO:0005737
CL211Contig9	GO:0016788	GO:0006629
CL1Contig13436	GO:0008138	GO:0006470
CL14040Contig1	GO:0008270	GO:0003676
CL1Contig12814	GO:0003677	GO:0005524
CL4425Contig2	GO:0004252	GO:0006508	GO:0005524	GO:0000166	GO:0017111	GO:0004176	GO:0030163
CL10098Contig2	GO:0016020	GO:0015018
CL1Contig7390	GO:0004462	GO:0046872
CL24523Contig1	GO:0016787	GO:0008152
CL194Contig12	GO:0016616	GO:0003824	GO:0044262	GO:0055114	GO:0006108	GO:0016615	GO:0005975	GO:0030060	GO:0016491
CL8458Contig2	GO:0005515
CL1Contig18752	GO:0005524	GO:0004055	GO:0006526
CL4608Contig4	GO:0005840	GO:0006412	GO:0005622	GO:0003735
CL2024Contig7	GO:0005634	GO:0003677
CL1093Contig4	GO:0016021	GO:0008963
CL1985Contig6	GO:0006464	GO:0005622	GO:0004842
CL2865Contig1	GO:0005515	GO:0005488
CL1Contig20985	GO:0000398	GO:0017069	GO:0003676
CL1Contig20804	GO:0016020	GO:0006486	GO:0004576
CL1Contig12952	GO:0005515
CL3316Contig4	GO:0005634	GO:0051726	GO:0019901	GO:0000079
CL1Contig19525	GO:0009072	GO:0005515	GO:0003824	GO:0005737
CL13011Contig1	GO:0005840	GO:0006412	GO:0003735
CL1Contig8825	GO:0005515
CL1Contig15114	GO:0016020
CL7056Contig1	GO:0006508	GO:0004185
CL12789Contig1	GO:0016021
CL976Contig3	GO:0051258	GO:0006184	GO:0043234	GO:0005525	GO:0005737	GO:0003924
CL6157Contig1	GO:0005634	GO:0003677	GO:0005524	GO:0042555	GO:0006260	GO:0006270	GO:0003678
CL4890Contig3	GO:0016787
CL8013Contig2	GO:0006508	GO:0004185
CL1Contig5264	GO:0016746	GO:0008152
CL1Contig19829	GO:0004713	GO:0005524	GO:0004674	GO:0004672	GO:0006468	GO:0016772
CL2327Contig9	GO:0044237	GO:0003824	GO:0050662
CL1Contig9211	GO:0006810	GO:0016020	GO:0005234	GO:0004970	GO:0030288	GO:0005215
CL3215Contig3	GO:0016020
CL4167Contig1	GO:0010287
CL4282Contig2	GO:0005515
CL19527Contig1	GO:0003677	GO:0006355	GO:0008270
CL106Contig2	GO:0006886
CL3383Contig5	GO:0003779	GO:0016043	GO:0030036
CL2362Contig3	GO:0003677	GO:0003682
CL1197Contig4	GO:0005524	GO:0004674	GO:0003824	GO:0016772
CL8007Contig2	GO:0016787	GO:0008152
CL299Contig8	GO:0005515
CL17407Contig1	GO:0005515
CL1Contig459	GO:0009664	GO:0005576
CL1Contig14095	GO:0003677	GO:0046982	GO:0006334	GO:0000786
CL1Contig8172	GO:0004075	GO:0046872	GO:0008152	GO:0005524	GO:0003824	GO:0016874
CL1Contig3765	GO:0005524	GO:0006418	GO:0000166	GO:0004812	GO:0005737
CL850Contig6	GO:0005634	GO:0003677
CL5370Contig1	GO:0008168	GO:0006479
CL1Contig19204	GO:0016020
CL26801Contig1	GO:0005783	GO:0005739
CL384Contig14	GO:0005515
CL488Contig6	GO:0005634	GO:0005515
CL27659Contig1	GO:0005739
CL1Contig15333	GO:0006810	GO:0005524	GO:0005471	GO:0016021
CL7858Contig2	GO:0003824
CL1Contig11248	GO:0046872	GO:0005515
CL24653Contig1	GO:0005515
CL1254Contig7	GO:0015035	GO:0009055	GO:0006662	GO:0045454
CL7669Contig2	GO:0016746	GO:0008152
CL1Contig2716	GO:0030955	GO:0000287	GO:0004743	GO:0006096
CL13186Contig1	GO:0055085	GO:0016021	GO:0022857
CL4242Contig1	GO:0008152	GO:0003824
CL1Contig4697	GO:0016706	GO:0055114	GO:0016491
CL2559Contig6	GO:0043531
CL1694Contig8	GO:0008168
CL347Contig1	GO:0000287	GO:0004826	GO:0006432	GO:0003723	GO:0005524	GO:0000166	GO:0005737
CL4879Contig2	GO:0004326	GO:0005524	GO:0009396
CL1Contig12200	GO:0004091
CL13643Contig1	GO:0045261	GO:0015986	GO:0046961	GO:0046933
CL1Contig11919	GO:0005524	GO:0004672	GO:0006468	GO:0016772
CL1Contig5567	GO:0005524
CL4579Contig4	GO:0005681	GO:0007067
CL18043Contig1	GO:0008270
CL1Contig19831	GO:0006470	GO:0003824	GO:0004722
CL16646Contig1	GO:0016021
CL10361Contig1	GO:0005634	GO:0006355	GO:0046983
CL9292Contig1	GO:0008131	GO:0005507	GO:0048038	GO:0055114	GO:0009308
CL43Contig3	GO:0005840	GO:0006412	GO:0005622	GO:0003735
CL1Contig19343	GO:0005643
CL3717Contig3	GO:0008270	GO:0003676
CL11340Contig1	GO:0006508	GO:0004185
CL4683Contig1	GO:0004713	GO:0005524	GO:0004672	GO:0006468	GO:0016772
CL5117Contig1	GO:0016480	GO:0005634
CL1Contig15884	GO:0016020	GO:0015986	GO:0046933
CL9127Contig1	GO:0006396	GO:0003723	GO:0004000
CL4196Contig2	GO:0009846	GO:0005634	GO:0005829	GO:0009860
CL1266Contig10	GO:0016020	GO:0006886	GO:0005801
CL530Contig3	GO:0016020	GO:0006810	GO:0055085	GO:0016021	GO:0022857	GO:0005215
CL963Contig4	GO:0016021
CL34654Contig1	GO:0020037
CL1Contig9651	GO:0006979	GO:0020037	GO:0004601	GO:0055114
CL3080Contig1	GO:0035434	GO:0016021	GO:0005375
CL37466Contig1	GO:0004713	GO:0005524	GO:0004672	GO:0006468	GO:0016772
CL892Contig5	GO:0003676
CL12146Contig1	GO:0008152	GO:0016491
CL9092Contig1	GO:0016706	GO:0055114	GO:0016491
CL18342Contig1	GO:0005524	GO:0016772
CL4870Contig2	GO:0005515	GO:0003676
CL1Contig13461	GO:0047800	GO:0055114
CL5174Contig2	GO:0003677	GO:0006355
CL1Contig16312	GO:0005634	GO:0000808	GO:0006260
CL4871Contig1	GO:0005515
CL1Contig16814	GO:0005515
CL6865Contig2	GO:0005634	GO:0006355	GO:0004402	GO:0008270	GO:0003712
CL5625Contig3	GO:0005515
CL1Contig19218	GO:0003677	GO:0006355	GO:0003700
CL1Contig9872	GO:0005515	GO:0008270	GO:0003676
CL1Contig20760	GO:0044267	GO:0005524
CL1Contig3509	GO:0005524	GO:0004386	GO:0003676
CL12428Contig1	GO:0043531
CL37Contig9	GO:0045261	GO:0015986	GO:0046961	GO:0046933
CL1Contig19649	GO:0004014	GO:0006597	GO:0008295
CL1Contig17985	GO:0005515
CL1Contig10483	GO:0005488
CL2534Contig3	GO:0006470	GO:0003824	GO:0004722
CL10741Contig1	GO:0005840	GO:0006412	GO:0003735
CL177Contig6	GO:0016881
CL1Contig9067	GO:0000226	GO:0000910	GO:0008017
CL5266Contig3	GO:0005634	GO:0006355	GO:0046983
CL7633Contig1	GO:0016747
CL1Contig5929	GO:0005515
CL9547Contig1	GO:0006508	GO:0004190
CL8055Contig1	GO:0016747
CL3301Contig3	GO:0008152	GO:0016791
CL1Contig972	GO:0005515
CL8833Contig3	GO:0009523	GO:0019898	GO:0005509	GO:0015979	GO:0009654
CL17614Contig1	GO:0009055	GO:0020037	GO:0016705	GO:0005506	GO:0055114
CL1Contig3737	GO:0016760	GO:0016020	GO:0030244
CL28364Contig1	GO:0009055	GO:0020037	GO:0016705	GO:0005506	GO:0055114
CL35103Contig1	GO:0016020	GO:0015693	GO:0015095
CL1Contig12580	GO:0006810	GO:0005337	GO:0016021
CL1Contig646	GO:0015035	GO:0009055	GO:0005515	GO:0045454
CL1Contig13895	GO:0006508	GO:0008236
CL6074Contig1	GO:0055085	GO:0016021
CL4965Contig3	GO:0006457	GO:0003755
CL1Contig15748	GO:0005634	GO:0006355	GO:0046983
CL1710Contig1	GO:0008152	GO:0003824
CL1175Contig5	GO:0006013	GO:0030246	GO:0015923	GO:0005975	GO:0003824
CL9134Contig2	GO:0016706	GO:0055114	GO:0016491
CL3157Contig1	GO:0016758	GO:0016021
CL6807Contig1	GO:0005634	GO:0003677	GO:0006355	GO:0003700	GO:0046983
CL1897Contig6	GO:0005634	GO:0006355	GO:0046983
CL4520Contig5	GO:0007186	GO:0005834	GO:0004871
CL16571Contig1	GO:0009055	GO:0016020	GO:0022904	GO:0016491
CL241Contig15	GO:0005524	GO:0000166	GO:0017111
CL1Contig12774	GO:0008152	GO:0042823	GO:0003824
CL92Contig13	GO:0006810	GO:0055085	GO:0005524	GO:0042626	GO:0016021
CL1853Contig2	GO:0003676
CL457Contig2	GO:0051603	GO:0004298	GO:0005839
CL37Contig11	GO:0005739
CL8448Contig1	GO:0006355	GO:0043565	GO:0003700
CL23644Contig1	GO:0005840	GO:0043022	GO:0000054	GO:0005638	GO:0006446	GO:0003743	GO:0005730	GO:0005515	GO:0043023	GO:0042256	GO:0042273
CL3077Contig5	GO:0009055	GO:0020037	GO:0016705	GO:0005506	GO:0055114
CL1Contig4412	GO:0006886	GO:0030117	GO:0005488	GO:0016192
CL2236Contig2	GO:2001070	GO:0004331	GO:0008152	GO:0005524	GO:0006000	GO:0003824	GO:0003873	GO:0030246	GO:0006003
CL3840Contig2	GO:0005524	GO:0006281	GO:0003910	GO:0006310
CL1Contig1151	GO:0005524	GO:0004672	GO:0006468	GO:0016772
CL681Contig5	GO:0005097	GO:0005622	GO:0032313
CL16416Contig1	GO:0016272	GO:0006457	GO:0051082
CL1Contig20289	GO:0006511	GO:0031625	GO:0031461
CL1254Contig12	GO:0015035	GO:0009055	GO:0006662	GO:0045454
CL10681Contig1	GO:0006508	GO:0004185
CL1Contig8766	GO:0009055	GO:0020037	GO:0016705	GO:0005506	GO:0055114
CL1Contig13017	GO:0016791
CL10310Contig1	GO:0003677	GO:0006355	GO:0016987	GO:0003700	GO:0006352
CL6188Contig3	GO:0007165	GO:0004871
CL1Contig14307	GO:0016788	GO:0003676
CL1Contig4724	GO:0005515
CL5818Contig3	GO:0004372	GO:0006544	GO:0006563
CL426Contig4	GO:0006886	GO:0006810	GO:0006184	GO:0005525	GO:0005047	GO:0005785	GO:0003924
CL994Contig3	GO:0003677	GO:0008270
CL3186Contig2	GO:0005509
CL592Contig7	GO:0008270	GO:0005622
CL1Contig6184	GO:0008152	GO:0005992	GO:0003824
CL14261Contig1	GO:0005515
CL1Contig17288	GO:0005737
CL37760Contig1	GO:0004553	GO:0005975	GO:0003824
CL975Contig1	GO:0005524	GO:0000166	GO:0017111
CL2762Contig4	GO:0000287	GO:0006432	GO:0004826	GO:0005524	GO:0000049	GO:0008033
CL543Contig1	GO:0004674	GO:0005524	GO:0004672	GO:0006468	GO:0016772
CL2679Contig2	GO:0005515	GO:0008152	GO:0003824	GO:0004314
CL1Contig268	GO:0005515
CL2777Contig3	GO:0055085	GO:0016021
CL29172Contig1	GO:0005515
CL291Contig19	GO:0005515	GO:0003676
CL1Contig7666	GO:0008152	GO:0016491
CL1Contig3909	GO:0045892	GO:0003919	GO:0016036	GO:0019375	GO:0008531	GO:0009231	GO:0009507
CL2492Contig1	GO:0016020	GO:0009306	GO:0008565	GO:0016021	GO:0005886	GO:0015031
CL15103Contig1	GO:0055114	GO:0016491
CL1Contig5616	GO:0016787	GO:0004416	GO:0008270	GO:0006750
CL5041Contig4	GO:0004713	GO:0005524	GO:0004672	GO:0006468	GO:0016772
CL1Contig798	GO:0004672	GO:0006468	GO:0016772
CL84Contig8	GO:0003723	GO:0003677	GO:0005515	GO:0005488
CL1Contig11894	GO:0048046	GO:0019243	GO:0005773	GO:0046686	GO:0006508	GO:0005829	GO:0009941	GO:0005886	GO:0009570
CL3225Contig6	GO:0016020
CL13193Contig1	GO:0070461
CL10551Contig1	GO:0055114	GO:0016491
CL6850Contig2	GO:0005515
CL4687Contig1	GO:0005515	GO:0005737
CL4725Contig3	GO:0009055	GO:0005507
CL1Contig13997	GO:0005509
CL2154Contig5	GO:0008168
CL5851Contig1	GO:0008270
CL388Contig18	GO:0016307	GO:0046488
CL6405Contig1	GO:0005515
CL16854Contig1	GO:0003677	GO:0005634	GO:0006355	GO:0046982	GO:0005622	GO:0043565
CL3899Contig1	GO:0017089	GO:0051861	GO:0046836	GO:0005737
CL5074Contig1	GO:0004713	GO:0004674	GO:0005524	GO:0004672	GO:0006468	GO:0016772
CL3408Contig4	GO:0005515
CL3666Contig3	GO:0004553	GO:0005975
CL4585Contig3	GO:0005515
CL3332Contig2	GO:0005634	GO:0008081	GO:0006281
CL6182Contig1	GO:0005515
CL1Contig8117	GO:0008152	GO:0003824
CL275Contig9	GO:0009664	GO:0005576
CL27279Contig1	GO:0019752	GO:0016831	GO:0006536	GO:0004351	GO:0030170
CL1Contig5583	GO:0003677	GO:0003682
CL6490Contig2	GO:0005515
CL27251Contig1	GO:0003843
CL643Contig15	GO:0016757	GO:0008152
CL1781Contig1	GO:0008152
CL1Contig18795	GO:0003676
CL1130Contig8	GO:0005524	GO:0009658	GO:0005737	GO:0010228	GO:0048481	GO:0016226	GO:0006655	GO:0000166	GO:0006418	GO:0004812	GO:0004831	GO:0005739	GO:0009793	GO:0009570	GO:0010027
CL19155Contig1	GO:0000287	GO:0016829	GO:0010333
CL4402Contig6	GO:0034755	GO:0016021	GO:0005381
CL11234Contig1	GO:0016020	GO:0006810	GO:0055085	GO:0005215
CL1Contig14798	GO:0005634	GO:0003677	GO:0006355	GO:0003700	GO:0046983
CL8958Contig2	GO:0008270
CL1074Contig10	GO:0004573	GO:0009311
CL10562Contig1	GO:0051015	GO:0051017	GO:0006944	GO:0005737
CL10638Contig1	GO:0009058	GO:0005524	GO:0016874
CL1Contig4016	GO:0016787
CL4140Contig2	GO:0005634	GO:0006355	GO:0003700
CL1Contig3290	GO:0015369	GO:0055085	GO:0016021	GO:0006816	GO:0006812	GO:0008324
CL1561Contig4	GO:0005488
CL3763Contig1	GO:0004553	GO:0005975
CL1Contig19469	GO:0019829	GO:0016021	GO:0006812
CL1Contig10752	GO:0004252	GO:0006508
CL1Contig19538	GO:0005634	GO:0003677
CL2514Contig2	GO:0048193	GO:0005829	GO:0005794	GO:0030244	GO:0042732
CL1426Contig3	GO:0006886	GO:0030127	GO:0008270	GO:0006888
CL2004Contig3	GO:0004713	GO:0004674	GO:0007165	GO:0005524	GO:0004672	GO:0006468	GO:0016772
CL7299Contig2	GO:0055114	GO:0016491
CL881Contig1	GO:0005634	GO:0003677	GO:0006355	GO:0043565	GO:0006351	GO:0003700
CL3479Contig5	GO:0005524	GO:0006418	GO:0000166	GO:0004812	GO:0005737
CL2363Contig3	GO:0005634	GO:0003677	GO:0005515
CL17688Contig1	GO:0009409
CL7937Contig3	GO:0019478	GO:0005737	GO:0016788
CL4890Contig2	GO:0016787
CL1Contig619	GO:0005198
CL1351Contig3	GO:0008270
CL2223Contig1	GO:0005634
CL368Contig4	GO:0005509
CL719Contig1	GO:0005515
CL1082Contig10	GO:0055085	GO:0016021
CL20927Contig1	GO:0005524	GO:0004672	GO:0006468	GO:0016772
CL17968Contig1	GO:0004857	GO:0030599
CL1Contig2294	GO:0000145	GO:0006887
CL1Contig17589	GO:0000287	GO:0005524	GO:0015914	GO:0016021	GO:0004012
CL719Contig2	GO:0003676
CL13207Contig1	GO:0005634	GO:0016787	GO:0004721	GO:0006470	GO:0005737
CL1059Contig2	GO:0008270
CL1Contig7204	GO:0006486	GO:0005783	GO:0004579	GO:0016021
CL1389Contig6	GO:0005515
CL2877Contig4	GO:0016592	GO:0006355	GO:0001104
CL1Contig21362	GO:0005840	GO:0006412	GO:0005622	GO:0003735
CL6274Contig6	GO:0016746	GO:0008152
CL3144Contig3	GO:0000145	GO:0005829	GO:0006904	GO:0006887
CL3276Contig1	GO:0004563
CL21912Contig1	GO:0005524	GO:0006418	GO:0043039	GO:0004812	GO:0000049	GO:0005737
CL182Contig8	GO:0005515
CL1331Contig1	GO:0034755	GO:0016021	GO:0005381
CL2288Contig5	GO:0004713	GO:0005515	GO:0005524	GO:0004672	GO:0006468	GO:0016772
CL1Contig12803	GO:0006457	GO:0005783	GO:0005524	GO:0051082	GO:0006950
CL24726Contig1	GO:0016020
CL5949Contig1	GO:0005634
CL1Contig6711	GO:0019430	GO:0055114	GO:0005737	GO:0016491	GO:0004791
CL71Contig11	GO:0016616	GO:0006564	GO:0048037	GO:0055114	GO:0004617
CL1Contig6007	GO:0009058	GO:0030170
CL12435Contig1	GO:0003677	GO:0006355
CL16410Contig1	GO:0008168
CL1Contig4824	GO:0008152	GO:0055114	GO:0016491
CL1Contig1158	GO:0005515
CL33169Contig1	GO:0016747
CL2417Contig2	GO:0003677	GO:0003682
CL1Contig11395	GO:0003676
CL32004Contig1	GO:0005840	GO:0006412	GO:0005622	GO:0003735
CL1Contig8577	GO:0006886	GO:0005643	GO:0008565	GO:0005488
CL912Contig1	GO:0020037
CL2276Contig4	GO:0055114	GO:0016491
CL1563Contig1	GO:0003922	GO:0005524	GO:0016462	GO:0006177	GO:0006164
CL1Contig1887	GO:0005515	GO:0008270
CL9265Contig2	GO:0003677	GO:0003682
CL1263Contig5	GO:0016829	GO:0008152	GO:0010333
CL1Contig19161	GO:0008641	GO:0005524	GO:0006464	GO:0003824
CL2337Contig4	GO:0016226	GO:0005198	GO:0051536
CL1Contig11028	GO:0006886	GO:0005622
CL18101Contig1	GO:0005634	GO:0009827	GO:0009860
CL3516Contig1	GO:0003677	GO:0006355	GO:0043565	GO:0003700
CL1547Contig1	GO:0006221	GO:0003883
CL58Contig15	GO:0008483	GO:0030170
CL12470Contig1	GO:0005524	GO:0004672	GO:0006468	GO:0016772
CL30889Contig1	GO:0016020	GO:0006486	GO:0030246	GO:0008378
CL20589Contig1	GO:0006099	GO:0008152	GO:0004591	GO:0055114	GO:0030976	GO:0016624
CL61Contig7	GO:0016765
CL16860Contig1	GO:0003677	GO:0006355	GO:0043565	GO:0003700
CL12682Contig1	GO:0016020
CL10260Contig2	GO:0003964	GO:0003723	GO:0006278
CL8Contig15	GO:0005515
CL5066Contig2	GO:0006355	GO:0043565	GO:0003700
CL7602Contig3	GO:0016021
CL12Contig43	GO:0005783
CL18929Contig1	GO:0006886	GO:0030126	GO:0005515	GO:0005198	GO:0016192
CL5343Contig4	GO:0055085
CL1Contig7856	GO:0005634	GO:0005515	GO:0005829
CL1Contig8432	GO:0004553	GO:0005975
CL3047Contig5	GO:0005634	GO:0003677	GO:0016570	GO:0006352
CL32264Contig1	GO:0005515
CL11840Contig1	GO:0005488
CL1Contig12646	GO:0005515
CL6693Contig2	GO:0016787	GO:0008152
CL15426Contig1	GO:0004713	GO:0004674	GO:0005524	GO:0004672	GO:0006468	GO:0016772
CL1Contig10674	GO:0005840	GO:0006412	GO:0005622	GO:0003735
CL22881Contig1	GO:0045892	GO:0005634	GO:0042147	GO:0042803	GO:0035091	GO:0006886	GO:0031901	GO:0030512	GO:0007175	GO:0030659
CL1001Contig4	GO:0030163
CL6305Contig2	GO:0016020
CL2376Contig1	GO:0005524	GO:0016887
CL1Contig19401	GO:0005634	GO:0005524	GO:0006355	GO:0016818
CL3271Contig3	GO:0016020	GO:0016192
CL5880Contig3	GO:0046983
CL11302Contig1	GO:0055085	GO:0016021
CL2422Contig5	GO:0003725
CL21290Contig1	GO:0003677	GO:0006355	GO:0003700
CL36219Contig1	GO:0006508	GO:0004190
CL32511Contig1	GO:0006422	GO:0005524	GO:0006418	GO:0000166	GO:0004815	GO:0004812	GO:0005737
CL1103Contig8	GO:0016021
CL5172Contig3	GO:0050661	GO:0006006	GO:0055114	GO:0004345
CL1Contig16057	GO:0016706	GO:0055114	GO:0016491
CL1Contig11129	GO:0005840	GO:0006412	GO:0005622	GO:0003735
CL4533Contig2	GO:0005515
CL28791Contig1	GO:0007018	GO:0005875	GO:0005524	GO:0003777
CL1Contig5044	GO:0005874	GO:0006184	GO:0005200	GO:0003924	GO:0051258	GO:0043234	GO:0005525	GO:0007017
CL22619Contig1	GO:0055085	GO:0016021	GO:0022857
CL1961Contig1	GO:0005634	GO:0003677	GO:0006355	GO:0043565	GO:0003700
CL35616Contig1	GO:0016310	GO:0006090	GO:0003824	GO:0016772	GO:0050242
CL29388Contig1	GO:0030048	GO:0005544	GO:0009414	GO:0009409	GO:0009860	GO:0009408	GO:0005509	GO:0009651	GO:0009827	GO:0009639
CL276Contig12	GO:0005524	GO:0006418	GO:0000166	GO:0004812	GO:0005737
CL7424Contig3	GO:0005634	GO:0006355
CL6875Contig2	GO:0016020	GO:0006810	GO:0055085	GO:0005215
CL23790Contig1	GO:0006508	GO:0008236
CL27495Contig1	GO:0016020
CL3630Contig6	GO:0016020
CL1404Contig4	GO:0005515
CL23015Contig1	GO:0033179	GO:0015991	GO:0015078
CL17068Contig1	GO:0016772
CL1Contig9228	GO:0045454
CL1Contig7868	GO:0000822	GO:0009734
CL6604Contig1	GO:0005840	GO:0006412	GO:0003735
CL2485Contig3	GO:0008601	GO:0007165	GO:0005488	GO:0000159
CL11010Contig2	GO:0005634	GO:0006355	GO:0043565	GO:0003700
CL2453Contig7	GO:0016020	GO:0055085
CL1Contig10942	GO:0016020	GO:0007165	GO:0006184	GO:0005622	GO:0003924	GO:0006886	GO:0006913	GO:0007264	GO:0005525	GO:0015031
CL1Contig6527	GO:0043531
CL1Contig12378	GO:0005634	GO:0006334
CL1Contig2619	GO:0008898
CL273Contig1	GO:0045859	GO:0005634	GO:0009069	GO:0030295	GO:0042149	GO:0046777	GO:0005515	GO:0004674
CL2953Contig4	GO:0005524	GO:0046939	GO:0006139	GO:0019201	GO:0016776	GO:0019205
CL1300Contig15	GO:0009058	GO:0003824
CL25264Contig1	GO:0006396	GO:0003723	GO:0008174	GO:0080009
CL2074Contig1	GO:0003676
CL40Contig17	GO:0004713	GO:0004674	GO:0005524	GO:0004672	GO:0006468	GO:0016772
CL4402Contig2	GO:0034755	GO:0016021	GO:0005381
CL317Contig2	GO:0005515
CL416Contig11	GO:0005516
CL1Contig19505	GO:0008152	GO:0042823	GO:0003824
CL21716Contig1	GO:0004553	GO:0005975
CL490Contig3	GO:0032312	GO:0008060	GO:0008270
CL1Contig4913	GO:0005525
CL103Contig7	GO:0006633
CL1Contig1986	GO:0006096	GO:0004618
CL26141Contig1	GO:0004553	GO:0005975
CL1Contig492	GO:0005840	GO:0005622	GO:0006414	GO:0003735
CL1310Contig12	GO:0005634	GO:0002238	GO:0005524	GO:0016301	GO:0016567	GO:0006468	GO:0004842	GO:0004713	GO:0005515	GO:0004674	GO:0004672	GO:0000151	GO:0016772
CL1Contig11372	GO:0008270
CL38Contig5	GO:0015031	GO:0005093
CL1Contig10505	GO:0005634	GO:0003677	GO:0006355	GO:0043565	GO:0003700
CL10484Contig1	GO:0055085
CL4663Contig3	GO:0003677	GO:0046983
CL1Contig5107	GO:0009690	GO:0016567	GO:0009850	GO:0004842	GO:0005515	GO:0008270	GO:0005886	GO:0080148
CL6213Contig3	GO:0016020	GO:0006810	GO:0005215
CL2297Contig4	GO:0005515	GO:0008270
CL420Contig2	GO:0003743	GO:0005852	GO:0005737
CL1Contig1631	GO:0008152	GO:0004807
CL19903Contig1	GO:0006810	GO:0016021	GO:0016192
CL5140Contig1	GO:0005515	GO:0005488
CL2394Contig1	GO:0003951	GO:0008152	GO:0006741
CL1Contig14058	GO:0046982	GO:0005669	GO:0006352
CL7Contig3	GO:0009538	GO:0015979	GO:0009522
CL3750Contig4	GO:0016020	GO:0055085	GO:0006814	GO:0005215
CL31525Contig1	GO:0005515
CL4058Contig2	GO:0005840	GO:0006412	GO:0005622	GO:0003735
CL663Contig5	GO:0004175	GO:0019773	GO:0051603	GO:0004298	GO:0006511	GO:0005839
CL1Contig19449	GO:0016706	GO:0055114	GO:0016491
CL1Contig4845	GO:0008152	GO:0016811
CL18704Contig1	GO:0015693	GO:0019829	GO:0016021	GO:0006812	GO:0015444
CL1Contig1004	GO:0008152	GO:0016491
CL17154Contig1	GO:0043531	GO:0006952
CL20798Contig1	GO:0003677	GO:0003682
CL1Contig18434	GO:0005524	GO:0005515	GO:0016459	GO:0003774
CL3852Contig3	GO:0005783
CL1Contig4954	GO:0005525
CL3894Contig3	GO:0005515
CL33179Contig1	GO:0005634	GO:0005524	GO:0008270	GO:0004386	GO:0003676
CL7919Contig1	GO:0016020	GO:0007165	GO:0006184	GO:0005622	GO:0003924	GO:0006886	GO:0006913	GO:0007264	GO:0005525	GO:0015031
CL1Contig6869	GO:0000287	GO:0016829	GO:0010333
CL1Contig4908	GO:0006457	GO:0005524	GO:0051082	GO:0006950
CL4187Contig1	GO:0016020
CL1Contig675	GO:0008289	GO:0006869
CL828Contig9	GO:0005515
CL7041Contig1	GO:0005515	GO:0008270
CL6680Contig2	GO:0016020	GO:0006810	GO:0055085	GO:0005215
CL1Contig18090	GO:0005515
CL24362Contig1	GO:0006810	GO:0055085	GO:0005524	GO:0042626	GO:0016021
CL1Contig11124	GO:0016787
CL246Contig8	GO:0005515
CL20495Contig1	GO:0006810	GO:0016020	GO:0055085	GO:0016021	GO:0022857	GO:0005215	GO:0022891
CL1Contig7482	GO:0005515
CL5127Contig1	GO:0003677	GO:0006355	GO:0003700
CL1428Contig9	GO:0005515	GO:0005488
CL4623Contig2	GO:0005515
CL1Contig5504	GO:0004332	GO:0006096
CL29596Contig1	GO:0055085
CL10558Contig1	GO:0006914	GO:0005985	GO:0016161	GO:0005983	GO:0009507
CL1Contig5395	GO:0004713	GO:0005524	GO:0004672	GO:0006468	GO:0016772
CL27096Contig1	GO:0048046	GO:0009827	GO:0009860
CL22Contig1	GO:0004553	GO:0005975
CL3265Contig2	GO:0009055	GO:0005507
CL4671Contig2	GO:0005515	GO:0008270
CL413Contig3	GO:0044237	GO:0003824	GO:0050662
CL1Contig20020	GO:0016787
CL5802Contig1	GO:0005515
CL4532Contig2	GO:0008152	GO:0008168
CL11Contig14	GO:0018346	GO:0005634	GO:0009733	GO:0009414	GO:0046982	GO:0018344	GO:0005953	GO:0004662	GO:0009788
CL22770Contig1	GO:0008270	GO:0055114	GO:0016491
CL1Contig20701	GO:0008152	GO:0016624
CL24192Contig1	GO:0006396	GO:0003723	GO:0004525
CL19271Contig1	GO:0003906	GO:0006281	GO:0006284	GO:0003824
CL95Contig17	GO:0016021	GO:0015031
CL1574Contig7	GO:0006810	GO:0016020	GO:0055085	GO:0016021	GO:0005215	GO:0022857	GO:0022891
CL216Contig3	GO:0006810	GO:0016020	GO:0016021	GO:0005215
CL6786Contig3	GO:0006506	GO:0016758	GO:0016021	GO:0005789
CL5063Contig3	GO:0005975	GO:0004650
CL1Contig742	GO:0005509
CL1Contig20293	GO:0006810
CL1Contig16835	GO:0046907
CL1Contig14374	GO:0016020	GO:0006810	GO:0005215
CL7824Contig4	GO:0055085	GO:0016021	GO:0015299	GO:0006812
CL1Contig11465	GO:0003999	GO:0006168	GO:0009116	GO:0005737
CL7289Contig1	GO:0008152	GO:0008967
CL1395Contig6	GO:0003989	GO:0009317	GO:0006633
CL14806Contig1	GO:0005524	GO:0005515	GO:0016459	GO:0003774
CL17862Contig1	GO:0005509
CL908Contig8	GO:0006979	GO:0004602	GO:0055114
CL1Contig12067	GO:0006886	GO:0030127	GO:0006888
CL1Contig10748	GO:0005515
CL551Contig2	GO:0005634	GO:0003723	GO:0008270	GO:0003676
CL26503Contig1	GO:0009058	GO:0016740
CL3041Contig3	GO:0016747
CL6928Contig1	GO:0004252	GO:0006508	GO:0005515	GO:0003824
CL179Contig10	GO:0004553	GO:0043169	GO:0005978	GO:0005975	GO:0003844	GO:0003824
CL1Contig6346	GO:0006810	GO:0016021
CL1Contig5763	GO:0005524	GO:0004386	GO:0003676
CL378Contig15	GO:0008152	GO:0016758
CL7648Contig4	GO:0016740
CL1Contig4984	GO:0005515
CL20433Contig1	GO:0016020	GO:0055085	GO:0005216	GO:0006811
CL7200Contig1	GO:0005739	GO:0006461
CL2292Contig2	GO:0005634	GO:0009911	GO:0043090	GO:0048573	GO:0046777	GO:0005515	GO:0004672	GO:0006888	GO:0005886	GO:0016926	GO:0050665
CL6024Contig1	GO:0003676
CL5519Contig4	GO:0055085	GO:0016021	GO:0022857
CL176Contig9	GO:0004553	GO:0005975
CL1Contig18205	GO:0051015	GO:0004553	GO:0030674	GO:0005975
CL1Contig10419	GO:0004659	GO:0016021	GO:0008495	GO:0048034
CL5782Contig1	GO:0005975	GO:0004650
CL2675Contig2	GO:0005524	GO:0016459	GO:0003774
CL6921Contig1	GO:0005634
CL1777Contig1	GO:0006506	GO:0016757	GO:0031227
CL1330Contig5	GO:0033179	GO:0015991	GO:0015078
CL5744Contig1	GO:0006396	GO:0003723	GO:0008168	GO:0001510	GO:0008173
CL1Contig612	GO:0009055	GO:0051537	GO:0022900	GO:0051536
CL1214Contig5	GO:0006508	GO:0004190
CL1Contig1173	GO:0005524	GO:0000166	GO:0017111	GO:0005739
CL22450Contig1	GO:0015780	GO:0016021	GO:0005338
CL86Contig4	GO:0016881
CL3645Contig3	GO:0004713	GO:0004674	GO:0005524	GO:0004672	GO:0006468	GO:0016772
CL8244Contig1	GO:0005515	GO:0005488
CL5042Contig3	GO:0008270	GO:0005622
CL921Contig3	GO:0005524
CL11854Contig1	GO:0005515	GO:0008270
CL1Contig13005	GO:0010304	GO:0034256	GO:0005515	GO:0015996	GO:0009507	GO:0016491
CL2429Contig6	GO:0016020	GO:0015018
CL1Contig3105	GO:0005681	GO:0000398
CL1270Contig1	GO:0016020	GO:0007165	GO:0006184	GO:0005622	GO:0003924	GO:0006886	GO:0006913	GO:0007264	GO:0005525	GO:0015031
CL99Contig6	GO:0008652	GO:0008152	GO:0016836	GO:0051539
CL4362Contig2	GO:0000287	GO:0008253	GO:0005737
CL1Contig14522	GO:0003677	GO:0003917	GO:0003918	GO:0005694	GO:0006265
CL25622Contig1	GO:0005874	GO:0003777	GO:0000910	GO:0007017	GO:0005737
CL76Contig8	GO:0016020	GO:0007165	GO:0006184	GO:0005622	GO:0003924	GO:0006886	GO:0006913	GO:0007264	GO:0005525	GO:0015031
CL3286Contig2	GO:0005515
CL3147Contig2	GO:0004713	GO:0005524	GO:0004672	GO:0006468	GO:0016772
CL1Contig9379	GO:0005524	GO:0004672	GO:0006468	GO:0016772
CL3750Contig1	GO:0016020	GO:0055085	GO:0006814	GO:0005215
CL1Contig5424	GO:0015035	GO:0009055	GO:0006662	GO:0045454
CL1Contig425	GO:0004553	GO:0005975
CL1Contig3008	GO:0043087
CL31572Contig1	GO:0016021	GO:0015031
CL264Contig5	GO:0008152	GO:0016746	GO:0003824
CL2584Contig2	GO:0005524	GO:0004672	GO:0006468	GO:0016772
CL9503Contig2	GO:0055085	GO:0016021
CL11103Contig1	GO:0005840	GO:0005622	GO:0006412	GO:0003735
CL1Contig5478	GO:0016787
CL1Contig20423	GO:0032312	GO:0008060	GO:0008270
CL6984Contig3	GO:0008270	GO:0003676
CL10691Contig1	GO:0006812	GO:0015391	GO:0015931	GO:0009507
CL7046Contig2	GO:0003677	GO:0006355	GO:0003700
CL1Contig8194	GO:0055085
CL20955Contig1	GO:0019829	GO:0016021	GO:0006812
CL1Contig11463	GO:0005634	GO:0003677	GO:0006351
CL647Contig8	GO:0005515
CL1Contig10237	GO:0005840	GO:0005515	GO:0006412	GO:0003735
CL2850Contig4	GO:0004713	GO:0004674	GO:0005524	GO:0004672	GO:0006468	GO:0016772
CL36918Contig1	GO:0003677
CL12595Contig1	GO:0009055	GO:0020037	GO:0016705	GO:0005506	GO:0004497	GO:0055114
CL1Contig11561	GO:0008270
CL1Contig1329	GO:0005515
CL14701Contig1	GO:0003824
CL363Contig4	GO:0008270
CL512Contig4	GO:0005515
CL348Contig10	GO:0016020	GO:0008152	GO:0003824	GO:0016747	GO:0006633	GO:0008610
CL5783Contig1	GO:0009555	GO:0006334	GO:0009933	GO:0033186	GO:0008283	GO:0005515	GO:0010026	GO:0031507	GO:0000724	GO:0048366
CL1Contig6529	GO:0005544	GO:0005509
CL1943Contig1	GO:0006281	GO:0008270	GO:0006351	GO:0006289	GO:0000439
CL1Contig3156	GO:0005515
CL1Contig19269	GO:0008270
CL1Contig6520	GO:0010038
CL6750Contig2	GO:0007018	GO:0005875	GO:0005524	GO:0003777
CL6003Contig2	GO:0003677	GO:0003682
CL5336Contig1	GO:0008270
CL15065Contig1	GO:0016020
CL813Contig1	GO:0055085	GO:0016021
CL7642Contig2	GO:0003677	GO:0008270
CL401Contig2	GO:0003677	GO:0006355
CL1Contig20426	GO:0006979	GO:0004602	GO:0055114
CL1943Contig6	GO:0005515	GO:0006281	GO:0008270	GO:0006351	GO:0006289	GO:0000439
CL4052Contig1	GO:0006355	GO:0043565	GO:0003700
CL5516Contig1	GO:0016788	GO:0006629
CL3002Contig5	GO:0005515
CL14693Contig1	GO:0016020	GO:0006075	GO:0003843	GO:0000148
CL9362Contig1	GO:0005515	GO:0008270
CL2213Contig5	GO:0046872	GO:0016787	GO:0003993
CL2142Contig2	GO:0016020
CL1Contig5269	GO:0005515
CL25570Contig1	GO:0003677	GO:0003682
CL11943Contig1	GO:0005840	GO:0006412	GO:0005622	GO:0003735
CL4459Contig1	GO:0004553	GO:0005975
CL1Contig10611	GO:0005840	GO:0005515	GO:0006412	GO:0003735
CL1Contig8671	GO:0004713	GO:0005524	GO:0004674	GO:0004672	GO:0006468	GO:0016772
CL11853Contig2	GO:0004713	GO:0004674	GO:0005524	GO:0004672	GO:0006468	GO:0016772
CL778Contig1	GO:0019829	GO:0016021	GO:0006812
CL6623Contig1	GO:0005515	GO:0030247	GO:0005509
CL36Contig23	GO:0003899	GO:0003723	GO:0006351
CL1Contig1067	GO:0008152	GO:0016746	GO:0009058	GO:0003824	GO:0016747
CL1Contig16631	GO:0008152	GO:0016491
CL7948Contig1	GO:0005524	GO:0004672	GO:0006468	GO:0016772
CL100Contig3	GO:0008152	GO:0009058	GO:0016740	GO:0030170
CL98Contig1	GO:0003677	GO:0003682
CL2729Contig4	GO:0055114	GO:0016655
CL3492Contig3	GO:0030234	GO:0006808
CL10156Contig1	GO:0005515
CL1Contig3208	GO:0016020	GO:0006810	GO:0055085	GO:0005215
CL2168Contig5	GO:0006508	GO:0004177	GO:0009987	GO:0008235
CL6683Contig1	GO:0016020	GO:0006810	GO:0055085	GO:0016021	GO:0022857	GO:0005215
CL27430Contig1	GO:0008374
CL1Contig2553	GO:0016020	GO:0055085	GO:0015238	GO:0015297	GO:0006855
CL6748Contig2	GO:0008270
CL126Contig8	GO:0005515	GO:0008601	GO:0007165	GO:0000159
CL3397Contig1	GO:0005840	GO:0006412	GO:0005622	GO:0003735
CL35364Contig1	GO:0016020	GO:0006486	GO:0008378
CL1Contig13242	GO:0004713	GO:0004674	GO:0005524	GO:0004672	GO:0006468	GO:0016772
CL1Contig5864	GO:0008299	GO:0016787	GO:0004452
CL1Contig14186	GO:0007264	GO:0005525	GO:0015031
CL1Contig5184	GO:0006810	GO:0005622
CL34196Contig1	GO:0008171
CL30899Contig1	GO:0005524	GO:0004672	GO:0006468	GO:0016772
CL1Contig9523	GO:0047617	GO:0006637
CL1Contig632	GO:0009055	GO:0004129	GO:0005746
CL20094Contig1	GO:0003964	GO:0003723	GO:0006278
CL76Contig1	GO:0016020	GO:0007165	GO:0006184	GO:0007264	GO:0005622	GO:0005525	GO:0015031	GO:0003924
CL1Contig17484	GO:0003677	GO:0006355	GO:0043565	GO:0003700
CL165Contig9	GO:0005840	GO:0005622	GO:0006412	GO:0003735
CL5503Contig2	GO:0006511
CL1Contig4308	GO:0004553	GO:0005975
CL1213Contig3	GO:0005840	GO:0006412	GO:0005622	GO:0003735
CL11337Contig1	GO:0005515
CL1Contig4120	GO:0003779	GO:0015629	GO:0005622	GO:0030042
CL1Contig10328	GO:0005515	GO:0008270
CL1134Contig4	GO:0016787
CL1714Contig2	GO:0015923	GO:0003824	GO:0004559	GO:0004553	GO:0006013	GO:0030246	GO:0008270	GO:0005975
CL1Contig17167	GO:0003677	GO:0006355	GO:0043565	GO:0003700
CL36299Contig1	GO:0009055	GO:0020037	GO:0016705	GO:0005506	GO:0055114
CL4358Contig2	GO:0046983
CL4888Contig2	GO:0008152	GO:0016491
CL2251Contig2	GO:0004713	GO:0004674	GO:0005524	GO:0004672	GO:0006468	GO:0016772
CL2349Contig3	GO:0005634	GO:0003677	GO:0006355	GO:0009725
CL27873Contig1	GO:0009058	GO:0030170
CL194Contig1	GO:0016616	GO:0005975	GO:0044262	GO:0003824	GO:0030060	GO:0055114	GO:0006108
CL27914Contig1	GO:0008270	GO:0003676
CL23839Contig1	GO:0008061
CL1986Contig1	GO:0005515	GO:0008270
CL5726Contig3	GO:0008152	GO:0016491
CL17964Contig1	GO:0003677	GO:0005634	GO:0006355	GO:0043565	GO:0003700
CL7372Contig1	GO:0008270	GO:0003676
CL24640Contig1	GO:0006520	GO:0055114	GO:0016491
CL4661Contig2	GO:0016020	GO:0006075	GO:0003843	GO:0000148
CL5379Contig2	GO:0000398	GO:0000245
CL2371Contig1	GO:0016747
CL23553Contig1	GO:0005507	GO:0055114	GO:0016491
CL1Contig12470	GO:0016021
CL1Contig14921	GO:0005524	GO:0004672	GO:0006468	GO:0016772
CL1357Contig1	GO:0016459	GO:0003774
CL1Contig18869	GO:0005524
CL15906Contig1	GO:0008152	GO:0016758
CL2927Contig5	GO:0008374	GO:0006629
CL1Contig2830	GO:0004075	GO:0046872	GO:0008152	GO:0005524	GO:0003824	GO:0016874
CL1Contig11181	GO:0005515	GO:0008270
CL17545Contig1	GO:0043531	GO:0006952
CL1Contig7421	GO:0055085
CL1Contig12098	GO:0004252	GO:0006508
CL1Contig6387	GO:0009058	GO:0003824	GO:0016841
CL1Contig5956	GO:0016020	GO:0007165	GO:0006184	GO:0007264	GO:0005525	GO:0015031	GO:0003924
CL5091Contig1	GO:0008152	GO:0016491
CL8622Contig1	GO:0008270
CL1Contig10404	GO:0005634	GO:0004861	GO:0007050
CL1Contig16541	GO:0006810	GO:0005622	GO:0005215
CL22088Contig1	GO:0004084	GO:0008152	GO:0009081	GO:0003824
CL1614Contig4	GO:0055085	GO:0016021
CL196Contig8	GO:0009055	GO:0020037	GO:0016705	GO:0005506	GO:0055114
CL3195Contig3	GO:0003677	GO:0006355
CL19715Contig1	GO:0003676
CL25230Contig1	GO:0005524	GO:0004672	GO:0006468	GO:0016772
CL1714Contig5	GO:0030246	GO:0006013	GO:0015923	GO:0005975	GO:0003824
CL29650Contig1	GO:0005524	GO:0004674	GO:0006468
CL9756Contig1	GO:0008168
CL5006Contig4	GO:0005515
CL6707Contig3	GO:0046983
CL1Contig7428	GO:0003677	GO:0003682
CL200Contig6	GO:0004712	GO:0005524	GO:0009069	GO:0006468	GO:0046777	GO:0004674	GO:0004672	GO:0005886	GO:0016772
CL22Contig8	GO:0004553	GO:0005975
CL3706Contig2	GO:0008270	GO:0003676
CL1Contig18044	GO:0006511	GO:0031625	GO:0031461
CL1Contig16165	GO:0008270
CL1Contig11756	GO:0030170
CL12387Contig1	GO:0005515
CL21146Contig1	GO:0005488
CL1109Contig4	GO:0005515
CL4123Contig1	GO:0006457	GO:0005524	GO:0051082
CL464Contig4	GO:0016788	GO:0006629
CL1Contig16414	GO:0006546	GO:0055114	GO:0004375
CL1Contig3291	GO:0016020	GO:0006820	GO:0005452	GO:0016021
CL1Contig19817	GO:0005524	GO:0016772
CL1Contig9271	GO:0005634	GO:0003677	GO:0006355	GO:0009725
CL45Contig8	GO:0020037
CL31972Contig1	GO:0019901
CL5171Contig3	GO:0008762	GO:0016614	GO:0050660	GO:0003824	GO:0055114	GO:0016491
CL1Contig15097	GO:0005524	GO:0016887
CL11639Contig1	GO:0016020	GO:0006886	GO:0016192
CL14436Contig2	GO:0006508	GO:0004222
CL24902Contig1	GO:0005524	GO:0004672	GO:0006468	GO:0016772
CL21647Contig1	GO:0008152	GO:0016758
CL17555Contig1	GO:0005515
CL128Contig8	GO:0043531	GO:0000166	GO:0006952	GO:0017111
CL1Contig15471	GO:0005515	GO:0005543
CL660Contig9	GO:0005524	GO:0004363	GO:0006750
CL1538Contig4	GO:0016998
CL13010Contig2	GO:0005515
CL4972Contig2	GO:0004672	GO:0006468
CL1544Contig1	GO:0006614	GO:0005525	GO:0048500	GO:0008312	GO:0003924
CL24449Contig1	GO:0004553	GO:0005975
CL29380Contig1	GO:0030170
CL4947Contig1	GO:0006281	GO:0004518
CL1Contig15460	GO:0005515	GO:0003676
CL3583Contig7	GO:0005975	GO:0004560
CL1Contig20961	GO:0006470	GO:0003824	GO:0004722
CL1Contig1377	GO:0005634	GO:0003677	GO:0046982	GO:0006334	GO:0000786
CL1Contig10616	GO:0005515
CL28154Contig1	GO:0016020	GO:0006810	GO:0005215
CL218Contig17	GO:0005524	GO:0004672	GO:0006468	GO:0016772
CL27673Contig1	GO:0050661	GO:0050660	GO:0004499	GO:0055114	GO:0016491
CL13382Contig1	GO:0008270	GO:0003676
CL15312Contig1	GO:0006913	GO:0008565	GO:0005488
CL1Contig6368	GO:0003872	GO:0006002	GO:0006096	GO:0005945
CL31121Contig1	GO:0005524
CL24781Contig1	GO:0015074	GO:0003676
CL1Contig6233	GO:0055085
CL6327Contig1	GO:0008270
CL1Contig21274	GO:0016021
CL1Contig2530	GO:0004713	GO:0004674	GO:0005524	GO:0005509	GO:0004672	GO:0006468	GO:0016772
CL1232Contig7	GO:0005634	GO:0003677	GO:0006355	GO:0009725
CL2083Contig1	GO:0070588	GO:0016020	GO:0005524	GO:0005388	GO:0019829	GO:0006812	GO:0046872	GO:0000166	GO:0016021
CL1Contig13605	GO:0008270	GO:0003676
CL1Contig19030	GO:0008152	GO:0016779
CL5142Contig2	GO:0003677	GO:0006355	GO:0003700
CL1Contig10168	GO:0005840	GO:0006412	GO:0005622	GO:0003735
CL1Contig8027	GO:0005840	GO:0006412	GO:0005622	GO:0003735
CL22945Contig1	GO:0016020	GO:0005509	GO:0004571
CL1164Contig5	GO:0006355	GO:0043565	GO:0003700
CL2244Contig2	GO:0003677
CL3001Contig3	GO:0003677
CL10655Contig1	GO:0005515
CL4395Contig3	GO:0016772
CL1Contig16078	GO:0005840	GO:0006412	GO:0005622	GO:0003735
CL5281Contig3	GO:0005515
CL1Contig10427	GO:0044267	GO:0006457	GO:0005524	GO:0051082
CL1Contig4667	GO:0008299	GO:0046872	GO:0055114	GO:0070402	GO:0030604
CL1Contig1029	GO:0003723
CL1Contig9463	GO:0006098	GO:0004801	GO:0005975	GO:0005737
CL671Contig7	GO:0005515
CL615Contig2	GO:0006810	GO:0005622	GO:0003676
CL1Contig131	GO:0005840	GO:0005622	GO:0006412	GO:0003735
CL475Contig3	GO:0005525	GO:0003924
CL12667Contig2	GO:0003677	GO:0003682
CL1Contig15133	GO:0005515
CL1Contig16975	GO:0050664	GO:0005509	GO:0004601	GO:0055114
CL30542Contig1	GO:0006541	GO:0004359
CL1Contig7007	GO:0055114	GO:0016491
CL25153Contig1	GO:0003677	GO:0006334	GO:0046982	GO:0000786
CL4936Contig1	GO:0009733	GO:0005739
CL23963Contig1	GO:0004866
CL218Contig10	GO:0004672	GO:0006468	GO:0016772
CL3616Contig2	GO:0019953	GO:0005576
CL694Contig2	GO:0033926
CL25371Contig1	GO:0005856	GO:0005094	GO:0030036	GO:0007162	GO:0016023	GO:0005737	GO:0006928	GO:0007266	GO:0007275	GO:0005829	GO:0006955	GO:0051056	GO:0005096
CL2883Contig6	GO:0006457	GO:0005524	GO:0031072	GO:0051082	GO:0009408
CL1Contig17180	GO:0005840	GO:0042254	GO:0022625	GO:0006412	GO:0005622	GO:0003735	GO:0005886	GO:0005773
CL4909Contig2	GO:0005634	GO:0051302	GO:0046982	GO:0042023	GO:0010090	GO:0005737
CL4263Contig1	GO:0005515
CL3077Contig4	GO:0009055	GO:0020037	GO:0016705	GO:0005506	GO:0055114
CL6354Contig4	GO:0016760	GO:0016020	GO:0030244
CL1Contig14881	GO:0005840	GO:0006412	GO:0005622	GO:0003735
CL8015Contig3	GO:0004713	GO:0004674	GO:0005524	GO:0004672	GO:0006468	GO:0016772
CL1Contig8920	GO:0006979	GO:0020037	GO:0004601	GO:0055114
CL24026Contig1	GO:0006457	GO:0051082
CL7608Contig3	GO:0005524	GO:0004672	GO:0006468	GO:0016772
CL6404Contig1	GO:0005975	GO:0008184
CL1294Contig9	GO:0004713	GO:0004674	GO:0005524	GO:0004672	GO:0006468	GO:0016772
CL1Contig6605	GO:0015986	GO:0000276	GO:0015078
CL9286Contig1	GO:0005783
CL1Contig1926	GO:0005840	GO:0003723	GO:0005622	GO:0006412	GO:0003735	GO:0015935
CL3103Contig2	GO:0003899	GO:0003677	GO:0006351
CL14576Contig1	GO:0009055	GO:0005507
CL7601Contig1	GO:0003677	GO:0003682
CL4168Contig1	GO:0016740
CL471Contig4	GO:0008299	GO:0004163
CL489Contig11	GO:0030246	GO:0030259	GO:0016758	GO:0005975
CL6515Contig1	GO:0016020
CL616Contig7	GO:0006807	GO:0016810
CL435Contig5	GO:0006464	GO:0005622	GO:0004842
CL382Contig2	GO:0030246
CL7639Contig1	GO:0008080
CL1Contig16831	GO:0016788
CL1Contig8771	GO:0050832	GO:0008061	GO:0042742
CL1Contig1117	GO:0006979	GO:0020037	GO:0004601	GO:0055114
CL9878Contig3	GO:0005515
CL11084Contig2	GO:0046983
CL9235Contig1	GO:0006457	GO:0005524	GO:0005737
CL1Contig4531	GO:0009055	GO:0051537	GO:0022900	GO:0051536
CL1Contig20107	GO:0003723	GO:0003677	GO:0005515	GO:0005488
CL1547Contig5	GO:0006221	GO:0003883
CL1Contig1015	GO:0006914
CL29259Contig1	GO:0006886	GO:0005515	GO:0030131	GO:0016192
CL4527Contig2	GO:0004857	GO:0030599
CL13785Contig1	GO:0005524	GO:0016887
CL1Contig19766	GO:0005515
CL25709Contig1	GO:0003677	GO:0006355	GO:0003700
CL25Contig49	GO:0016020	GO:0006810	GO:0055085	GO:0005215
CL629Contig2	GO:0006464	GO:0005622	GO:0004842
CL1Contig7337	GO:0004713	GO:0004674	GO:0005524	GO:0004672	GO:0006468	GO:0016772
CL1223Contig3	GO:0046872	GO:0005524	GO:0009113	GO:0004637
CL37382Contig1	GO:0005515
CL2328Contig1	GO:0016020	GO:0006486	GO:0008378
CL1Contig1849	GO:0009055	GO:0020037	GO:0016705	GO:0005506	GO:0055114
CL1Contig19582	GO:0030170
CL1Contig7838	GO:0005509
CL16988Contig1	GO:0005509
CL1Contig14138	GO:0016020
CL2727Contig5	GO:0006506	GO:0016758
CL8200Contig1	GO:0009055	GO:0020037	GO:0016705	GO:0005506	GO:0055114
CL444Contig2	GO:0004748	GO:0005524	GO:0006260	GO:0005971	GO:0055114
CL8155Contig1	GO:0005634	GO:0003677	GO:0006355	GO:0003700	GO:0046983
CL383Contig1	GO:0005525	GO:0003924
CL1055Contig3	GO:0016817	GO:0005525
CL2210Contig1	GO:0046872	GO:0030001
CL1Contig4759	GO:0050660	GO:0055114	GO:0005737	GO:0045454	GO:0016491
CL32226Contig1	GO:0055114	GO:0016491
CL208Contig5	GO:0008180	GO:0005737
CL22992Contig1	GO:0004028	GO:0005783	GO:0000394	GO:0008152	GO:0055114	GO:0009086	GO:0016491
CL1Contig14558	GO:0004713	GO:0004674	GO:0005524	GO:0004672	GO:0006468	GO:0016772
CL1Contig8941	GO:0008652	GO:0004455	GO:0055114	GO:0016491	GO:0009082
CL2995Contig4	GO:0005515
CL6679Contig3	GO:0030246	GO:0004713	GO:0005524	GO:0016301	GO:0004672	GO:0006468	GO:0005886	GO:0016772
CL2772Contig5	GO:0016021
CL226Contig7	GO:0003743	GO:0005852	GO:0005737
CL8347Contig1	GO:0044237	GO:0003824	GO:0050662
CL1Contig4238	GO:0003746	GO:0006414	GO:0005853
CL1Contig2879	GO:0005515	GO:0008270
CL1987Contig3	GO:0016758	GO:0005789
CL95Contig12	GO:0016021	GO:0015031
CL16169Contig2	GO:0016772
CL7246Contig1	GO:0009055	GO:0020037	GO:0016705	GO:0005506	GO:0055114
CL5034Contig4	GO:0005515	GO:0008270
CL1Contig10441	GO:0016760	GO:0016020	GO:0030244
CL1Contig20611	GO:0016651	GO:0010181	GO:0051539	GO:0051287	GO:0008137	GO:0055114
CL3474Contig3	GO:0008299	GO:0003824
CL4756Contig2	GO:0016787
CL2895Contig2	GO:0005840	GO:0006412	GO:0005622	GO:0003735
CL12883Contig1	GO:0051082	GO:0031072
CL1443Contig1	GO:0005737	GO:0000045
CL4749Contig2	GO:0010277	GO:0055114
CL1Contig14118	GO:0005515
CL3274Contig3	GO:0005524	GO:0000166	GO:0017111
CL10170Contig1	GO:0018024
CL2020Contig1	GO:0005515
CL1Contig1079	GO:0008152	GO:0003824
CL1Contig19745	GO:0005634	GO:0005515	GO:0005829	GO:0006869	GO:0009416	GO:0000062	GO:0009753	GO:0009723
CL23Contig4	GO:0005525
CL5546Contig3	GO:0016706	GO:0055114	GO:0016491
CL1Contig6588	GO:0004553	GO:0005975
CL13860Contig1	GO:0008152	GO:0005515	GO:0005488	GO:0006629
CL13750Contig1	GO:0004523	GO:0003676
CL1Contig18740	GO:0003723
CL1Contig10068	GO:0000160	GO:0006355	GO:0000156
CL1217Contig6	GO:0006614	GO:0048500	GO:0008312
CL1Contig19029	GO:0016020	GO:0009540	GO:0008152	GO:0055114	GO:0009688	GO:0005515	GO:0009507	GO:0016491
CL1Contig7164	GO:0006486	GO:0003980
CL36191Contig1	GO:0005509
CL5327Contig2	GO:0003725
CL18140Contig1	GO:0005515
CL7784Contig1	GO:0008168
CL1Contig10315	GO:0003677	GO:0005634	GO:0006355	GO:0043565	GO:0000976	GO:0003700
CL8253Contig1	GO:0003677	GO:0006355
CL1Contig6280	GO:0055085	GO:0016021	GO:0022857
CL25466Contig1	GO:0005515	GO:0048544
CL25066Contig1	GO:0005515	GO:0008270
CL1Contig13943	GO:0006810
CL1034Contig3	GO:0008270
CL1Contig4166	GO:0009058	GO:0003824	GO:0016841	GO:0005737	GO:0006559
CL3627Contig1	GO:0006306
CL15425Contig1	GO:0005524	GO:0004672	GO:0006468	GO:0016772
CL1Contig7030	GO:0046983
CL1Contig5821	GO:0006536	GO:0019752	GO:0016831	GO:0004351	GO:0030170
CL4198Contig1	GO:0016491
CL1Contig8267	GO:0003676
CL1Contig11431	GO:0016020	GO:0007030	GO:0015031
CL689Contig2	GO:0004713	GO:0004674	GO:0005524	GO:0004672	GO:0006468	GO:0016772
CL1573Contig3	GO:0016706	GO:0055114	GO:0016491
CL9551Contig1	GO:0055085	GO:0016021	GO:0022857
CL5937Contig4	GO:0016829	GO:0008152	GO:0010333
CL1Contig2948	GO:0008152
CL481Contig5	GO:0008152	GO:0004739	GO:0003824	GO:0006086
CL2356Contig2	GO:0003676
CL1313Contig4	GO:0004553	GO:0005975
CL29828Contig1	GO:0033926
CL67Contig19	GO:0003676
CL920Contig6	GO:0042742	GO:0009870
CL32404Contig1	GO:0005515
CL2501Contig1	GO:0005515
CL1Contig10555	GO:0005783
CL1Contig18039	GO:0003964	GO:0003723	GO:0006278
CL104Contig15	GO:0000160	GO:0004871
CL15968Contig1	GO:0009055	GO:0020037	GO:0016705	GO:0005506	GO:0055114
CL7805Contig1	GO:0005515	GO:0048544
CL19697Contig1	GO:0006006	GO:0006810	GO:0005737	GO:0008289	GO:0008544	GO:0015758	GO:0005515	GO:0005504	GO:0006656	GO:0005215
CL1Contig9577	GO:0043022	GO:0003723	GO:0006452	GO:0003746	GO:0045905	GO:0008612	GO:0045901
CL583Contig1	GO:0004713	GO:0004674	GO:0005524	GO:0004672	GO:0006468	GO:0016772
CL1Contig14322	GO:0016020
CL1Contig12974	GO:0005515
CL15042Contig1	GO:0005515
CL3264Contig4	GO:0016226	GO:0008199
CL1551Contig2	GO:0005515	GO:0005488
CL1Contig98	GO:0051537	GO:0055114	GO:0016491
CL1Contig4997	GO:0016627	GO:0016021	GO:0005737	GO:0006629
CL221Contig1	GO:0030170
CL659Contig12	GO:0043531	GO:0006952
CL1Contig19280	GO:0008152	GO:0016491
CL15665Contig1	GO:0005515	GO:0008270
CL1Contig19733	GO:0004252	GO:0006508	GO:0008236
CL2855Contig3	GO:0005097	GO:0005622	GO:0032313
CL1Contig2450	GO:0005524	GO:0016818
CL1Contig7233	GO:0047800	GO:0055114
CL1Contig9382	GO:0016020	GO:0007165	GO:0006184	GO:0005622	GO:0003924	GO:0006886	GO:0006913	GO:0007264	GO:0005525	GO:0015031
CL3499Contig5	GO:0006081	GO:0008152	GO:0055114	GO:0016491	GO:0004030
CL1Contig2420	GO:0007264	GO:0005525
CL37214Contig1	GO:0005634
CL5757Contig4	GO:0006508	GO:0004185
CL1Contig2159	GO:0004713	GO:0004674	GO:0005524	GO:0004672	GO:0006468	GO:0016772
CL6912Contig4	GO:0006810	GO:0055085	GO:0005524	GO:0042626	GO:0016021
CL1Contig11774	GO:0005515
CL5009Contig2	GO:0005515
CL2926Contig5	GO:0005524	GO:0004788	GO:0009229	GO:0006772
CL1Contig14254	GO:0030833	GO:0005856	GO:0005885	GO:0034314	GO:0005524
CL1Contig4956	GO:0008270	GO:0003676
CL3038Contig2	GO:0005634
CL1Contig13270	GO:0006355	GO:0008270	GO:0017025	GO:0006352
CL1Contig18512	GO:0016020	GO:0008152	GO:0003824	GO:0016747	GO:0006633	GO:0008610
CL12754Contig1	GO:0080019
CL8171Contig1	GO:0005515
CL1683Contig1	GO:0016881
CL438Contig5	GO:0005874	GO:0006184	GO:0005200	GO:0003924	GO:0051258	GO:0043234	GO:0005525	GO:0007017
CL1Contig8646	GO:0042773	GO:0055114	GO:0008137
CL7554Contig3	GO:0046983
CL1Contig7229	GO:0016020	GO:0055085	GO:0005216	GO:0006811
CL60Contig15	GO:0006470	GO:0003824	GO:0004722
CL1Contig13147	GO:0006605	GO:0016020	GO:0005524	GO:0010090	GO:0009658	GO:0017038	GO:0006886	GO:0009646	GO:0009941	GO:0005886	GO:0010109	GO:0009570	GO:0010027
CL6022Contig1	GO:0004820	GO:0005524	GO:0006426	GO:0000166	GO:0005737
CL2334Contig5	GO:0016571	GO:0003677	GO:0006349	GO:0010048	GO:0009910	GO:0005515	GO:0005667	GO:0045449	GO:0003700
CL4808Contig2	GO:0005515	GO:0008270
CL10852Contig2	GO:0008152	GO:0016758
CL755Contig1	GO:0003676
CL1Contig10928	GO:0006396	GO:0005634	GO:0003723	GO:0030529	GO:0003676
CL195Contig8	GO:0008270	GO:0003676
CL33947Contig1	GO:0055114
CL5182Contig1	GO:0004252	GO:0006508	GO:0005515	GO:0003824
CL1Contig16899	GO:0016021
CL32565Contig1	GO:0005515
CL1Contig3688	GO:0005515
CL1382Contig7	GO:0005509
CL1Contig5468	GO:0016881
CL1Contig13224	GO:0015035	GO:0009055	GO:0006662	GO:0005783	GO:0016853	GO:0045454
CL26728Contig1	GO:0016020	GO:0015693	GO:0015095
CL1849Contig5	GO:0043231	GO:0003973	GO:0046487	GO:0044444	GO:0005488
CL9844Contig1	GO:0005739
CL1Contig1219	GO:0005515	GO:0008270
CL24389Contig1	GO:0016627	GO:0003997	GO:0006631	GO:0050660	GO:0005777	GO:0055114
CL134Contig7	GO:0005515
CL9837Contig3	GO:0016787	GO:0008152
CL9002Contig2	GO:0045735
CL4844Contig1	GO:0009186	GO:0046914	GO:0055114	GO:0016491
CL35096Contig1	GO:0043531
CL25866Contig1	GO:0006810	GO:0016020	GO:0006857	GO:0005215
CL1Contig7647	GO:0042398	GO:0004357	GO:0006750
CL6015Contig2	GO:0005525	GO:0003924
CL10727Contig1	GO:0008152	GO:0016758
CL1Contig7767	GO:0005840	GO:0006412	GO:0005622	GO:0003735
CL1Contig8228	GO:0016881	GO:0019789
CL32647Contig1	GO:0019829	GO:0016021	GO:0006812
CL9653Contig3	GO:0004326	GO:0009058	GO:0005524	GO:0009396	GO:0016874
CL5665Contig1	GO:0008152	GO:0008168
CL2107Contig5	GO:0005515	GO:0005488
CL923Contig1	GO:0010277	GO:0055114
CL2851Contig3	GO:0005634	GO:0006367
CL1Contig7773	GO:0005515
CL879Contig5	GO:0003677	GO:0006355	GO:0003700
CL1Contig9472	GO:0001671	GO:0006950	GO:0051087
CL1Contig6291	GO:0005840	GO:0006412	GO:0003735
CL883Contig6	GO:0008270
CL1Contig19465	GO:0004553	GO:0008168	GO:0005975	GO:0032259	GO:0003676
CL4574Contig3	GO:0016020
CL7085Contig2	GO:0045454
CL1Contig9765	GO:0042254	GO:0030529
CL28747Contig1	GO:0004553	GO:0005975
CL2858Contig5	GO:0005515
CL1493Contig3	GO:0031012	GO:0004222	GO:0008237	GO:0006508	GO:0008270
CL2760Contig4	GO:0050832	GO:0005739	GO:0071433	GO:0042742	GO:0048364
CL6239Contig1	GO:0051082	GO:0031072
CL1Contig15680	GO:0043531	GO:0006952
CL8303Contig1	GO:0004553	GO:0005975
CL1487Contig1	GO:0044183
CL1796Contig1	GO:0004347	GO:0000023	GO:0006094	GO:0006096	GO:0005985	GO:0019288	GO:0009911	GO:0019252	GO:0006098	GO:0009664	GO:0005829	GO:0000272	GO:0009941	GO:0043085	GO:0009570
CL15870Contig1	GO:0033198	GO:0071260	GO:0008303	GO:0072557	GO:0071310	GO:0072559	GO:0005515	GO:0072558	GO:0016485	GO:0005829	GO:0035872	GO:0006917	GO:0005576	GO:0045087	GO:0004869	GO:0050718	GO:0050717	GO:0008656	GO:0005622	GO:0001666	GO:0043123	GO:0006508	GO:0004197	GO:0006919	GO:0042981	GO:0097169
CL936Contig5	GO:0006396	GO:0005515	GO:0005622
CL2449Contig3	GO:0046872	GO:0046938	GO:0010038	GO:0016756
CL2172Contig4	GO:0005515
CL2072Contig1	GO:0005525
CL1Contig20360	GO:0004713	GO:0004674	GO:0005524	GO:0004672	GO:0006468	GO:0016772
CL1Contig9195	GO:0009055	GO:0020037	GO:0016705	GO:0005506	GO:0055114
CL2186Contig2	GO:0055114	GO:0016717	GO:0006629
CL9240Contig1	GO:0005509
CL2398Contig3	GO:0005515
CL1Contig16550	GO:0004713	GO:0004674	GO:0005524	GO:0004672	GO:0006468	GO:0016772
CL11600Contig1	GO:0016021	GO:0008219
CL1944Contig10	GO:0003824
CL1Contig2339	GO:0005515
CL1Contig8122	GO:0016020	GO:0009521	GO:0019684	GO:0009767	GO:0016168
CL1Contig11352	GO:0006508	GO:0008236
CL6358Contig1	GO:0009058	GO:0006520	GO:0008483	GO:0030170
CL1Contig21186	GO:0006810	GO:0055085	GO:0005524	GO:0042626	GO:0000166	GO:0016021	GO:0017111	GO:0016887
CL1Contig5219	GO:0050661	GO:0008299	GO:0016616	GO:0016021	GO:0015936	GO:0004420	GO:0055114	GO:0050662
CL166Contig13	GO:0030126	GO:0006890
CL36468Contig1	GO:0006508	GO:0004190
CL1Contig16283	GO:0043531
CL14013Contig1	GO:0005730
CL19938Contig1	GO:0015743
CL1403Contig3	GO:0005515
CL10135Contig1	GO:0005739	GO:0009860
CL492Contig3	GO:0005634	GO:0003677	GO:0003682	GO:0006334	GO:0000786
CL1Contig20967	GO:0005634	GO:0003677	GO:0009637	GO:0007020	GO:0010155	GO:0046777
CL8096Contig2	GO:0010181	GO:0055114	GO:0016491
CL10281Contig1	GO:0005992	GO:0003824
CL477Contig1	GO:0055085	GO:0016021
CL9381Contig2	GO:0005634	GO:0003677	GO:0006355	GO:0003700	GO:0046983
CL137Contig2	GO:0006457	GO:0005524	GO:0051082	GO:0006950
CL495Contig4	GO:0005515
CL2379Contig5	GO:0015986	GO:0000276	GO:0015078
CL4581Contig2	GO:0004713	GO:0005524	GO:0004672	GO:0006468	GO:0016772
CL8664Contig1	GO:0016787
CL5440Contig2	GO:0003677	GO:0005524	GO:0003918	GO:0006265
CL5155Contig3	GO:0003677	GO:0005634	GO:0006355	GO:0043565	GO:0003700
CL3273Contig2	GO:0048046	GO:0016762	GO:0004553	GO:0005618	GO:0006073	GO:0005975
CL32418Contig1	GO:0055085
CL1948Contig5	GO:0005515	GO:0008270	GO:0055114	GO:0016491
CL1Contig16471	GO:0045735
CL5951Contig1	GO:0005515
CL1Contig5573	GO:0016616	GO:0051287	GO:0055114	GO:0006108	GO:0016619	GO:0046872	GO:0004470	GO:0016491
CL1Contig7568	GO:0016272	GO:0006457	GO:0051082
CL1Contig1047	GO:0003824
CL28094Contig1	GO:0003677	GO:0006355
CL5763Contig3	GO:0009058	GO:0030170
CL5533Contig6	GO:0016020	GO:0017038
CL4341Contig3	GO:0005975	GO:0004650
CL3343Contig1	GO:0005515
CL1Contig10813	GO:0003677	GO:0005634	GO:0006355	GO:0043565	GO:0003700
CL22308Contig1	GO:0030833	GO:0005856
CL9369Contig3	GO:0009055	GO:0020037	GO:0016705	GO:0005506	GO:0055114
CL28648Contig1	GO:0047617	GO:0006637
CL1Contig6120	GO:0006749	GO:0003840
CL1Contig1942	GO:0046872
CL3560Contig5	GO:0000151	GO:0016567	GO:0004842
CL2143Contig1	GO:0016021
CL1483Contig3	GO:0016020	GO:0006810	GO:0005215
CL1Contig2358	GO:0005515
CL23976Contig1	GO:0016020	GO:0005509	GO:0004571
CL1Contig19893	GO:0009751	GO:0005634	GO:0006633	GO:0001676	GO:0002213
CL4113Contig1	GO:0005515	GO:0008270
CL1Contig16273	GO:0019752	GO:0016831	GO:0006536	GO:0004351	GO:0030170
CL4107Contig1	GO:0055085	GO:0016021
CL2912Contig3	GO:0005634	GO:0005515	GO:0008565	GO:0006606	GO:0005737	GO:0005488
CL6869Contig1	GO:0004713	GO:0004674	GO:0005524	GO:0004672	GO:0006468	GO:0016772
CL1Contig6046	GO:0004674	GO:0005524	GO:0004672	GO:0006468	GO:0016772
CL1Contig208	GO:0016020	GO:0008417	GO:0006486
CL3968Contig5	GO:0016765
CL1Contig3843	GO:0006629
CL1Contig6939	GO:0005488
CL2399Contig2	GO:0005634	GO:0003677	GO:0006355	GO:0043565	GO:0003700
CL10633Contig1	GO:0008152	GO:0016491
CL6617Contig3	GO:0016020	GO:0071805	GO:0015079
CL2917Contig1	GO:0003899	GO:0032549	GO:0005634	GO:0003677	GO:0006351
CL3960Contig2	GO:0009052	GO:0004751
CL35964Contig1	GO:0009055	GO:0020037	GO:0016705	GO:0005506	GO:0055114
CL3665Contig3	GO:0009116
CL2227Contig5	GO:0004252	GO:0042802	GO:0043086
CL1903Contig4	GO:0008152	GO:0003824
CL1Contig6600	GO:0015035	GO:0009055	GO:0006662	GO:0016853	GO:0045454
CL24399Contig1	GO:0000151	GO:0016567	GO:0046982	GO:0010029	GO:0005737	GO:0004842
CL1760Contig2	GO:0046983
CL11160Contig2	GO:0006950
CL9996Contig1	GO:0006397	GO:0003964	GO:0003723	GO:0006278
CL1478Contig4	GO:0004814	GO:0005524	GO:0000166	GO:0006420	GO:0005737
CL844Contig3	GO:0006810	GO:0005622
CL30384Contig1	GO:0008270
CL1Contig11501	GO:0005634	GO:0003677	GO:0006355	GO:0003676
CL1Contig10685	GO:0003677	GO:0043626	GO:0006275	GO:0030337
CL8623Contig5	GO:0032065	GO:0005938	GO:0005515	GO:0005543
CL22109Contig1	GO:0005978	GO:0004373
CL1540Contig5	GO:0006355	GO:0043565	GO:0003700
CL1Contig17294	GO:0016020	GO:0004427	GO:0015992	GO:0009678
CL14513Contig1	GO:0048046	GO:0045735	GO:0030145
CL13353Contig1	GO:0016020	GO:0007165	GO:0006184	GO:0005622	GO:0003924	GO:0006886	GO:0006913	GO:0007264	GO:0005525	GO:0015031
CL6955Contig2	GO:0005524	GO:0004672	GO:0006468	GO:0016772
CL1472Contig2	GO:0005524	GO:0016459	GO:0003774
CL29147Contig1	GO:0008152	GO:0003824
CL282Contig6	GO:0016021
CL11412Contig1	GO:0003824
CL1Contig20262	GO:0006457	GO:0005524	GO:0051082	GO:0006950
CL1Contig16602	GO:0008270
CL3683Contig1	GO:0006508	GO:0004190
CL4495Contig4	GO:0008168	GO:0008033
CL26765Contig1	GO:0005524	GO:0004672	GO:0006468	GO:0016772
CL11633Contig1	GO:0006508	GO:0004185
CL1Contig946	GO:0008152	GO:0004491	GO:0055114	GO:0016491
CL1Contig5288	GO:0004867
CL1Contig14988	GO:0015930	GO:0008152	GO:0016638	GO:0006537	GO:0051536	GO:0055114	GO:0016491
CL1Contig17196	GO:0003676
CL3209Contig4	GO:0046274	GO:0048046	GO:0052716	GO:0005507	GO:0055114	GO:0016491
CL143Contig6	GO:0009055	GO:0020037	GO:0005506
CL1Contig10881	GO:0016881
CL1Contig12947	GO:0016020	GO:0006810	GO:0055085	GO:0016021	GO:0022891	GO:0005215	GO:0022857
CL4736Contig2	GO:0046872	GO:0016787	GO:0003993
CL1Contig20194	GO:0008146
CL1Contig1592	GO:0005509
CL2177Contig1	GO:0019136	GO:0005634	GO:0005524	GO:0016773	GO:0006139
CL24668Contig1	GO:0009058	GO:0009089	GO:0010285	GO:0030170
CL1243Contig9	GO:0032389	GO:0005524	GO:0006298	GO:0030983
CL14995Contig1	GO:0003677	GO:0005524	GO:0004386	GO:0003676
CL1Contig14663	GO:0016881
CL25Contig12	GO:0016020	GO:0055085	GO:0005515	GO:0005216	GO:0006811
CL4358Contig5	GO:0046983
CL1156Contig1	GO:0004809	GO:0003723	GO:0008033
CL2665Contig6	GO:0007018	GO:0005875	GO:0005524	GO:0003777
CL3053Contig1	GO:0009055	GO:0020037	GO:0016705	GO:0005506	GO:0055114
CL1Contig177	GO:0016021	GO:0006888	GO:0005801	GO:0000139
CL10233Contig2	GO:0005515
CL8120Contig2	GO:0008152	GO:0016491
CL1Contig2199	GO:0005488
CL1Contig2379	GO:0003677	GO:0006355
CL1Contig6658	GO:0005524	GO:0004672	GO:0006468	GO:0016772
CL1898Contig1	GO:0005524	GO:0004672	GO:0006468	GO:0016772
CL29616Contig1	GO:0016788	GO:0006629
CL21494Contig1	GO:0005488
CL1Contig3551	GO:0046872	GO:0016787	GO:0003993
CL1Contig3672	GO:0008299	GO:0016787	GO:0004452
CL27212Contig1	GO:0044237
CL809Contig6	GO:0005634	GO:0006355
CL8385Contig2	GO:0046872	GO:0030001
CL10664Contig1	GO:0005840	GO:0006412	GO:0005622	GO:0003735
CL1Contig12143	GO:0008652	GO:0016597	GO:0008152	GO:0009089	GO:0004072
CL1Contig5333	GO:0004014	GO:0006597	GO:0008295
CL710Contig4	GO:0006508	GO:0004177	GO:0008270
CL2196Contig1	GO:0008171
CL174Contig15	GO:0016772
CL36006Contig1	GO:0006357	GO:0003712	GO:0043565	GO:0005622	GO:0046982
CL9158Contig1	GO:0009055	GO:0020037	GO:0016705	GO:0005506	GO:0055114
CL497Contig8	GO:0005524	GO:0006418	GO:0000166	GO:0004812	GO:0005737
CL6880Contig1	GO:0003677	GO:0006355	GO:0003700
CL20479Contig1	GO:0016020
CL34418Contig1	GO:0043531
CL22394Contig1	GO:0003677	GO:0006355
CL1633Contig4	GO:0005515
CL1Contig21327	GO:0005515
CL29Contig6	GO:0016021
CL2247Contig2	GO:0009055	GO:0020037	GO:0016705	GO:0005506	GO:0055114
CL1982Contig6	GO:0003676
CL2053Contig3	GO:0009055	GO:0020037	GO:0016705	GO:0005506	GO:0055114
CL11708Contig1	GO:0005744	GO:0015450	GO:0009941	GO:0015031
CL18Contig18	GO:0055085	GO:0016021
CL6553Contig1	GO:0003677	GO:0003682
CL1618Contig2	GO:0005634	GO:0046982	GO:0051090	GO:0006352
CL1036Contig5	GO:0005524	GO:0004672	GO:0006468	GO:0016772
CL15153Contig1	GO:0005515
CL1Contig2565	GO:0016020	GO:0055085
CL10077Contig1	GO:0005507	GO:0055114	GO:0016491
CL1Contig17954	GO:0003849	GO:0009073
CL7351Contig1	GO:0004556	GO:0005509	GO:0005975
CL1Contig7209	GO:0005515	GO:0008270
CL124Contig2	GO:0016209	GO:0055114	GO:0051920	GO:0016491
CL2070Contig3	GO:0016021	GO:0008219
CL6558Contig2	GO:0005524	GO:0005515	GO:0008270	GO:0004386	GO:0003676
CL1Contig19002	GO:0005875	GO:0007017
CL1Contig14846	GO:0003677	GO:0046983
CL3923Contig1	GO:0010583	GO:0016020	GO:0005634	GO:0009738	GO:0019243	GO:0035556	GO:0009723	GO:0006508	GO:0009407
CL11829Contig1	GO:0005634	GO:0003677	GO:0006351
CL4255Contig2	GO:0050661	GO:0050660	GO:0004499	GO:0055114	GO:0031227
CL19625Contig1	GO:0016020	GO:0006810	GO:0055085	GO:0016021	GO:0022891	GO:0022857	GO:0005215
CL2697Contig1	GO:0003824
CL16561Contig2	GO:0005524	GO:0004672	GO:0006468	GO:0016772
CL1Contig15420	GO:0006457	GO:0051087	GO:0000774	GO:0042803
CL35Contig4	GO:0004553	GO:0005975
CL1Contig13939	GO:0055114	GO:0016491
CL1Contig3386	GO:0009863	GO:0010200	GO:0009697	GO:0030968	GO:0006944	GO:0045087	GO:0031348	GO:0016772
CL11048Contig1	GO:0043531	GO:0006952	GO:0000166	GO:0017111
CL36508Contig1	GO:0003677	GO:0003713	GO:0006355
CL9237Contig1	GO:0005680
CL18133Contig1	GO:0008152	GO:0016758
CL3351Contig5	GO:0005634	GO:0005524	GO:0006355	GO:0016818
CL6797Contig3	GO:0016884
CL23468Contig1	GO:0003899	GO:0003677	GO:0032549	GO:0006351
CL28219Contig1	GO:0005524	GO:0004672	GO:0006468	GO:0016772
CL1Contig2349	GO:0006486	GO:0005783	GO:0004579	GO:0016021
CL3993Contig1	GO:0005515	GO:0016791
CL637Contig3	GO:0016020	GO:0008375
CL25647Contig1	GO:0005634
CL5944Contig1	GO:0003723
CL555Contig2	GO:0006508	GO:0004190
CL1364Contig1	GO:0055114	GO:0016491
CL1Contig17302	GO:0003676
CL24715Contig1	GO:0055085	GO:0016021	GO:0006812	GO:0008324
CL1099Contig3	GO:0005515
CL8788Contig3	GO:0005515	GO:0005488
CL25107Contig1	GO:0005763	GO:0003735
CL8477Contig1	GO:0015743
CL822Contig4	GO:0030246	GO:0004713	GO:0004674	GO:0005524	GO:0004672	GO:0006468	GO:0016772
CL6075Contig1	GO:0005515
CL152Contig5	GO:0008168
CL1Contig7306	GO:0006886	GO:0005515	GO:0030131	GO:0016192
CL1736Contig2	GO:0006388	GO:0016772
CL1Contig18234	GO:0006413	GO:0003743
CL4923Contig2	GO:0006810
CL12Contig27	GO:0043565	GO:0005622	GO:0046982
CL1Contig14437	GO:0005840	GO:0006412	GO:0005622	GO:0003735
CL8726Contig2	GO:0016020
CL10035Contig1	GO:0003677	GO:0003682
CL28227Contig1	GO:0004713	GO:0004674	GO:0005524	GO:0004672	GO:0006468	GO:0016772
CL1557Contig3	GO:0016773	GO:0048015	GO:0046854	GO:0016772
CL2069Contig1	GO:0008234	GO:0006508
CL15071Contig1	GO:0004553	GO:0005975
CL1Contig2304	GO:0005097	GO:0005622	GO:0032313
CL1Contig19701	GO:0016226	GO:0005506	GO:0051536
CL1Contig17367	GO:0006413	GO:0003743
CL35050Contig1	GO:0016747
CL1972Contig1	GO:0005634	GO:0006355
CL1Contig5019	GO:0005515
CL8070Contig1	GO:0005524	GO:0000166	GO:0017004	GO:0017111	GO:0030288	GO:0016887	GO:0005215
CL1Contig304	GO:0005515
CL4848Contig2	GO:0048046	GO:0045735	GO:0030145
CL4151Contig2	GO:0005634	GO:0006355	GO:0043565	GO:0003700
CL1Contig9781	GO:0006820	GO:0055085	GO:0008308	GO:0005741	GO:0044070
CL1Contig11369	GO:0008152	GO:0016758
CL2490Contig1	GO:0005634	GO:0003677	GO:0008270
CL2257Contig2	GO:0003676
CL11192Contig1	GO:0044267	GO:0005524	GO:0042026	GO:0005737
CL31408Contig1	GO:0005097	GO:0005622	GO:0032313
CL24620Contig1	GO:0009094	GO:0004106	GO:0006571	GO:0000162	GO:0042742	GO:0009507
CL12838Contig1	GO:0005515
CL1Contig6315	GO:0006013	GO:0030246	GO:0015923	GO:0005975	GO:0003824
CL3580Contig2	GO:0003723	GO:0009451	GO:0009982	GO:0001522
CL1638Contig4	GO:0003899	GO:0003677	GO:0032549	GO:0006351
CL1317Contig1	GO:0007264	GO:0005525
CL3012Contig3	GO:0005634	GO:0003677	GO:0006334	GO:0046982	GO:0000786
CL425Contig9	GO:0006355	GO:0043565	GO:0003700
CL1Contig2401	GO:0005515	GO:0030247	GO:0005509	GO:0016772
CL126Contig12	GO:0005515	GO:0008601	GO:0007165	GO:0000159
CL24163Contig1	GO:0046872	GO:0030001
CL1Contig9477	GO:0052862	GO:0052861	GO:0016998
CL1718Contig9	GO:0016020	GO:0015693	GO:0015095
CL1Contig12607	GO:0016020	GO:0006820	GO:0005452	GO:0016021
CL26578Contig1	GO:0008270	GO:0003676
CL64Contig11	GO:0006406	GO:0016020	GO:0005515	GO:0005829	GO:0007264	GO:0015031	GO:0005634	GO:0007165	GO:0009506	GO:0006184	GO:0005622	GO:0003924	GO:0006886	GO:0006913	GO:0005794	GO:0006606	GO:0005525
CL33540Contig1	GO:0016772
CL1189Contig1	GO:0005515	GO:0008270	GO:0005622
CL385Contig9	GO:0005788	GO:0004872
CL36886Contig1	GO:0015074	GO:0003676
CL4984Contig4	GO:0016788	GO:0006629
CL1Contig446	GO:0047800	GO:0055114
CL37699Contig1	GO:0009055	GO:0020037	GO:0016705	GO:0005506	GO:0055114
CL5432Contig1	GO:0004713	GO:0004674	GO:0005524	GO:0004672	GO:0006468	GO:0016772
CL1Contig15787	GO:0005634	GO:0003677	GO:0006355	GO:0043565	GO:0003700
CL3803Contig3	GO:0006470	GO:0003824	GO:0004722
CL240Contig5	GO:0008138	GO:0006470	GO:0016311	GO:0004725	GO:0016791
CL2045Contig6	GO:0008152	GO:0008168
CL345Contig2	GO:0003899	GO:0003677	GO:0006351
CL3323Contig2	GO:0005978	GO:0009058	GO:0016779	GO:0016740
CL96Contig6	GO:0005525	GO:0003924
CL5415Contig1	GO:0000287	GO:0005525	GO:0005737	GO:0003924
CL14828Contig2	GO:0005524	GO:0006096	GO:0016773	GO:0005975	GO:0004396
CL314Contig11	GO:0003743	GO:0005852	GO:0005737
CL1Contig12522	GO:0045300	GO:0006631	GO:0046914	GO:0055114	GO:0016491
CL1Contig3496	GO:0016020	GO:0006810	GO:0005215
CL260Contig2	GO:0005634	GO:0006355	GO:0046983
CL4406Contig3	GO:0005840	GO:0006412	GO:0005622	GO:0003735
CL5239Contig1	GO:0003677	GO:0006355
CL8927Contig2	GO:0004713	GO:0004674	GO:0005524	GO:0004672	GO:0006468	GO:0016772
CL3928Contig6	GO:0008168	GO:0008276	GO:0032259	GO:0003676
CL21207Contig1	GO:0018024
CL1Contig16984	GO:0005524	GO:0004386	GO:0008026	GO:0003676
CL793Contig7	GO:0005515
CL13186Contig2	GO:0055085	GO:0016021	GO:0022857
CL1Contig18139	GO:0000287	GO:0016616	GO:0051287	GO:0055114
CL1Contig17373	GO:0005515	GO:0008270
CL2499Contig2	GO:0003723	GO:0004540
CL1Contig15500	GO:0005643	GO:0046907
CL6685Contig4	GO:0004045
CL4674Contig1	GO:0005515
CL1Contig16236	GO:0003824
CL5319Contig3	GO:0003746	GO:0006414
CL1Contig15583	GO:0008152	GO:0016811
CL1Contig11588	GO:0004553	GO:0005975	GO:0004575	GO:0004564
CL1Contig9417	GO:0005525
CL1Contig11783	GO:0048193	GO:0005488
CL1Contig1627	GO:0003676
CL1Contig20725	GO:0004450	GO:0016616	GO:0006102	GO:0055114
CL1Contig17724	GO:0055114	GO:0016491
CL13Contig7	GO:0016021
CL1Contig10879	GO:0005524	GO:0004674	GO:0004672	GO:0006468	GO:0016772
CL1Contig546	GO:0003849	GO:0009073
CL1Contig11291	GO:0009055	GO:0046872	GO:0030151	GO:0055114	GO:0016491
CL17624Contig1	GO:0005488
CL1Contig21153	GO:0055114	GO:0016491
CL1Contig8225	GO:0005524	GO:0004594	GO:0015937
CL1194Contig4	GO:0005840	GO:0006412	GO:0005622	GO:0003735
CL1Contig12674	GO:0005840	GO:0006412	GO:0003735
CL1Contig1083	GO:0005524	GO:0004674	GO:0004672	GO:0006468	GO:0016772
CL543Contig13	GO:0005515
CL3073Contig2	GO:0003676
CL35995Contig1	GO:0009231	GO:0055114	GO:0016491	GO:0004746
CL6643Contig3	GO:0016791
CL429Contig9	GO:0016020	GO:0071805	GO:0015079
CL11999Contig1	GO:0003964	GO:0003723	GO:0006278
CL1Contig7712	GO:0016020	GO:0006810	GO:0005215
CL1Contig7533	GO:0005515
CL8589Contig3	GO:0004713	GO:0004674	GO:0005524	GO:0004672	GO:0006468	GO:0016772
CL1Contig6639	GO:0005681	GO:0000398
CL4813Contig3	GO:0004222
CL1Contig8894	GO:0004713	GO:0004674	GO:0007165	GO:0005524	GO:0004672	GO:0006468	GO:0016772
CL1Contig11237	GO:0006032	GO:0008061	GO:0016998	GO:0005975	GO:0004568
CL6965Contig1	GO:0006508	GO:0005515	GO:0008236
CL10669Contig1	GO:0043531	GO:0006952
CL1Contig70	GO:0016787
CL1865Contig4	GO:0005681	GO:0000398	GO:0097157
CL1Contig13586	GO:0008270	GO:0005622
CL4744Contig5	GO:0016787
CL1Contig759	GO:0045892	GO:0010181	GO:0016491
CL6207Contig2	GO:0006457
CL2563Contig2	GO:0003993
CL4849Contig3	GO:0009055	GO:0020037	GO:0016705	GO:0005506	GO:0055114
CL5111Contig2	GO:0005515
CL23079Contig1	GO:0007165	GO:0005515
CL1628Contig3	GO:0005515
CL1Contig7979	GO:0000160	GO:0006355	GO:0000156
CL1Contig8782	GO:0005768	GO:0005794	GO:0005886	GO:0005802
CL9394Contig1	GO:0042612	GO:0005515	GO:0006955
CL1Contig13887	GO:0008270	GO:0005622
CL28503Contig1	GO:0055085	GO:0016021
CL1904Contig5	GO:0005634	GO:0003677	GO:0006355	GO:0003700	GO:0046983
CL13328Contig1	GO:0004553
CL1Contig20672	GO:0005515	GO:0008270
CL5436Contig1	GO:0009055	GO:0020037	GO:0016705	GO:0005506	GO:0055114
CL1350Contig1	GO:0030261	GO:0006281	GO:0005524	GO:0005515	GO:0007062	GO:0051276	GO:0005694	GO:0006310
CL1992Contig5	GO:0016020
CL1551Contig7	GO:0005515	GO:0000151	GO:0016567	GO:0005488	GO:0004842
CL1145Contig3	GO:0006810	GO:0055085	GO:0005524	GO:0042626	GO:0000166	GO:0016021	GO:0017111	GO:0016887
CL1Contig258	GO:0005524
CL1Contig7947	GO:0004148	GO:0050660	GO:0016668	GO:0005737	GO:0055114	GO:0045454	GO:0016491
CL406Contig1	GO:0005524	GO:0004386	GO:0003676
CL12677Contig1	GO:0006355	GO:0043565	GO:0003700
CL1Contig3360	GO:0005515	GO:0008270	GO:0005622
CL1098Contig4	GO:0005524	GO:0004672	GO:0006468	GO:0016772
CL10658Contig1	GO:0005515
CL440Contig2	GO:0000287	GO:0004427	GO:0006796	GO:0005737
CL10127Contig2	GO:0003723
CL23852Contig1	GO:0008168	GO:0006479
CL1Contig8647	GO:0005515
CL4902Contig3	GO:0005783
CL1Contig10770	GO:0003677	GO:0006355
CL1Contig4641	GO:0016787
CL1Contig2993	GO:0004713	GO:0005524	GO:0004674	GO:0004672	GO:0006468	GO:0016772
CL22083Contig1	GO:0004643	GO:0006164	GO:0003824	GO:0003937
CL257Contig15	GO:0016020	GO:0009846	GO:0008152	GO:0009860	GO:0005802	GO:0007020	GO:0005768	GO:0008373	GO:0005794
CL5614Contig5	GO:0048544
CL6159Contig5	GO:0004713	GO:0004674	GO:0005524	GO:0004672	GO:0006468	GO:0016772
CL606Contig2	GO:0006801	GO:0004784	GO:0046872	GO:0055114
CL4894Contig2	GO:0005524	GO:0008026	GO:0003676
CL19728Contig1	GO:0006886	GO:0030132	GO:0030130	GO:0005198	GO:0016192
CL1Contig10571	GO:0003677	GO:0006355	GO:0003700
CL163Contig2	GO:0015035	GO:0009055	GO:0006662	GO:0045454
CL1102Contig7	GO:0008643	GO:0016021	GO:0005351	GO:0000139
CL1Contig18446	GO:0008152	GO:0016758
CL4605Contig3	GO:0016788
CL3645Contig8	GO:0004713	GO:0004674	GO:0005524	GO:0004672	GO:0006468	GO:0016772
CL2104Contig1	GO:0004252	GO:0006508
CL1995Contig5	GO:0016020
CL660Contig3	GO:0005524	GO:0004363	GO:0006750
CL5762Contig1	GO:0003677
CL13536Contig1	GO:0043531	GO:0006952
CL10892Contig2	GO:0005524	GO:0004672	GO:0006468	GO:0016772
CL21185Contig1	GO:0043531
CL471Contig2	GO:0008299	GO:0005524	GO:0004163
CL12843Contig1	GO:0009055	GO:0020037	GO:0016705	GO:0005506	GO:0055114
CL1028Contig10	GO:0007165	GO:0004871
CL51Contig6	GO:0009789	GO:0005634	GO:0009414	GO:0009739	GO:0010029	GO:0005515	GO:0005829	GO:0004672	GO:0009651
CL1Contig4648	GO:0005515
CL1Contig4385	GO:0003964	GO:0003723	GO:0006278
CL1Contig17521	GO:0005975
CL1Contig7049	GO:0016706	GO:0055114	GO:0016491
CL1Contig584	GO:0044267	GO:0006457	GO:0005524	GO:0051082
CL5620Contig3	GO:0006470	GO:0003824	GO:0004722
CL1Contig1073	GO:0005515
CL1Contig2084	GO:0005634	GO:0051211	GO:0009506	GO:0005829	GO:0030244	GO:0005886	GO:0009832
CL5602Contig3	GO:0003899	GO:0003677	GO:0006351
CL315Contig2	GO:0007049
CL8443Contig1	GO:0016020
CL1Contig13984	GO:0008152	GO:0003824
CL3344Contig1	GO:0005515
CL24457Contig1	GO:0003676
CL2836Contig5	GO:0000287	GO:0005524	GO:0019829	GO:0015914	GO:0016021	GO:0006812	GO:0004012
CL1Contig15144	GO:0016787
CL1Contig6451	GO:0005840	GO:0003723	GO:0006412	GO:0005622	GO:0003735	GO:0003676
CL1Contig10769	GO:0004175	GO:0051603	GO:0004298	GO:0005839
CL355Contig4	GO:0006979	GO:0004602	GO:0055114
CL6085Contig2	GO:0005524
CL1Contig6998	GO:0000226	GO:0000910	GO:0008017
CL1331Contig6	GO:0034755	GO:0016021	GO:0005381
CL1Contig15422	GO:0005840	GO:0005622	GO:0006412	GO:0003735	GO:0015935
CL7396Contig1	GO:0044260	GO:0044723	GO:0009535	GO:0044262
CL1Contig21301	GO:0004553	GO:0005975
CL36400Contig1	GO:0051603	GO:0004298	GO:0005839
CL15322Contig1	GO:0005840	GO:0006412	GO:0005622	GO:0003735
CL1102Contig8	GO:0008643	GO:0016021	GO:0005351	GO:0000139
CL14379Contig1	GO:0005634	GO:0006808
CL2581Contig1	GO:0009616
CL7726Contig2	GO:0003677	GO:0006355	GO:0008270
CL1Contig19247	GO:0004713	GO:0004674	GO:0005524	GO:0004672	GO:0006468	GO:0016772
CL1080Contig1	GO:0006810	GO:0055085	GO:0005524	GO:0042626	GO:0000166	GO:0016021	GO:0017111	GO:0016887
CL1Contig10387	GO:0005840	GO:0006412	GO:0005622	GO:0003735
CL22531Contig1	GO:0006270
CL11182Contig2	GO:0005515
CL8147Contig1	GO:0005515
CL1Contig8338	GO:0048046	GO:0045735	GO:0030145
CL13230Contig1	GO:0004332	GO:0006096
CL7270Contig1	GO:0016705	GO:0016117
CL1Contig12232	GO:0016787	GO:0005524	GO:0000166	GO:0017111	GO:0030163	GO:0005737
CL1Contig890	GO:0008270
CL1Contig18535	GO:0008168	GO:0006139	GO:0032259	GO:0003676
CL5056Contig4	GO:0004713	GO:0004674	GO:0005524	GO:0004672	GO:0006468	GO:0016772
CL13563Contig1	GO:0016787	GO:0008152
CL6031Contig2	GO:0006457	GO:0003755
CL212Contig4	GO:0019829	GO:0016021	GO:0006812
CL1Contig17455	GO:0005840	GO:0015934	GO:0006412	GO:0005622	GO:0003735
CL2436Contig3	GO:0003677	GO:0006355
CL5375Contig3	GO:0016301	GO:0016772	GO:0046474
CL1Contig14694	GO:0016020	GO:0035436	GO:0015120	GO:0015714	GO:0015760	GO:0015152	GO:0016021	GO:0009749	GO:0015297	GO:0007276	GO:0009507	GO:0006810	GO:0009624	GO:0009643	GO:0009744	GO:0005774	GO:0006817	GO:0015713	GO:0005315	GO:0080167	GO:0071917	GO:0010109	GO:0005215
CL1Contig6296	GO:0005524	GO:0004672	GO:0006468	GO:0016772
CL1Contig17426	GO:0005509
CL31850Contig1	GO:0006546	GO:0055114	GO:0004375
CL12927Contig1	GO:0008270
CL5972Contig4	GO:0048544
CL3016Contig3	GO:0003725
CL4469Contig1	GO:0004674	GO:0005524	GO:0004672	GO:0006468	GO:0016772
CL10874Contig2	GO:0016226	GO:0005506	GO:0051536
CL23934Contig1	GO:0030170
CL860Contig3	GO:0005783
CL5000Contig1	GO:0005840	GO:0006412	GO:0005622	GO:0003735
CL6514Contig1	GO:0006508	GO:0004197
CL1Contig16447	GO:0008168
CL28879Contig1	GO:0002244	GO:0030836	GO:0070560	GO:0030866	GO:0006904	GO:0045744	GO:0032587	GO:0005515	GO:0005829	GO:0010925	GO:0007229	GO:0005576	GO:0043325	GO:0050849	GO:0031532	GO:0031529	GO:0070528	GO:0030845	GO:0042803	GO:0005543	GO:0060305	GO:0005080	GO:0046488	GO:0032233	GO:0010572	GO:0033625	GO:0070493	GO:0070527	GO:0010920
CL7712Contig4	GO:0008152	GO:0016758
CL9243Contig2	GO:0005524	GO:0004797
CL483Contig3	GO:0005515
CL1Contig17002	GO:0019239	GO:0006188	GO:0003876	GO:0009168
CL1Contig15045	GO:0003682
CL1602Contig5	GO:0008152	GO:0005524	GO:0004849	GO:0016301	GO:0016773
CL1Contig13003	GO:0008233	GO:0006508
CL1Contig16526	GO:0004252	GO:0006508
CL10980Contig1	GO:0008276	GO:0006479	GO:0005737
CL1Contig1916	GO:0000103	GO:0005524	GO:0004020
CL7771Contig2	GO:0008152	GO:0003824
CL2950Contig1	GO:0004713	GO:0004674	GO:0007165	GO:0005524	GO:0004672	GO:0006468	GO:0016772
CL16904Contig2	GO:0007018	GO:0005875	GO:0005524	GO:0003777
CL7860Contig2	GO:0003677	GO:0055114	GO:0032542
CL4482Contig2	GO:0016020	GO:0016628	GO:0055114
CL223Contig11	GO:0000234	GO:0008152	GO:0008168	GO:0006656
CL1441Contig6	GO:0005515
CL1Contig15173	GO:0003677	GO:0008270
CL902Contig2	GO:0004372	GO:0005829	GO:0006164	GO:0006544	GO:0009570	GO:0006563
CL1501Contig2	GO:0006072	GO:0004370	GO:0016773	GO:0005975
CL2383Contig1	GO:0005975	GO:0042578	GO:0042132
CL3663Contig2	GO:0005524	GO:0004672	GO:0006468	GO:0016772
CL684Contig8	GO:0005634	GO:0016787	GO:0005515	GO:0004721	GO:0006470	GO:0005737
CL3497Contig2	GO:0008237	GO:0006508	GO:0008270
CL2360Contig3	GO:0005506	GO:0018401	GO:0005802	GO:0031418	GO:0055114	GO:0005768	GO:0016705	GO:0016706	GO:0005794	GO:0005739	GO:0016491
CL6719Contig1	GO:0035556
CL643Contig1	GO:0016757	GO:0008152
CL2365Contig2	GO:0005992	GO:0003824
CL6901Contig3	GO:0008270
CL1990Contig6	GO:0005524	GO:0004672	GO:0006468	GO:0016772
CL22873Contig1	GO:0005856	GO:0005885	GO:0034314	GO:0030041
CL71Contig5	GO:0006564	GO:0055114	GO:0004617
CL1941Contig5	GO:0055085	GO:0016021	GO:0022857
CL16071Contig1	GO:0007165	GO:0005515
CL7811Contig3	GO:0005618	GO:0030599	GO:0042545
CL1Contig21364	GO:0006886
CL5571Contig1	GO:0008080
CL1Contig7272	GO:0003935	GO:0009231
CL1Contig14014	GO:0003677	GO:0006355	GO:0003700
CL2271Contig5	GO:0016020	GO:0003885	GO:0016633	GO:0055114
CL564Contig9	GO:0009058	GO:0016740
CL1Contig2528	GO:0009269
CL9323Contig2	GO:0005515
CL1Contig17150	GO:0005634	GO:0006355	GO:0043565	GO:0003700
CL3189Contig2	GO:0006777	GO:0051539	GO:0019008
CL4348Contig2	GO:0005509
CL3807Contig4	GO:0005515	GO:0008080
CL1845Contig6	GO:0000287	GO:0052725	GO:0005524	GO:0005622	GO:0052726	GO:0047325	GO:0032957
CL3910Contig2	GO:0016020	GO:0005515	GO:0016192
CL1563Contig3	GO:0003922	GO:0005524	GO:0006177	GO:0006164
CL1Contig8696	GO:0016020
CL1Contig7125	GO:0003824
CL2191Contig5	GO:0016021
CL1Contig14504	GO:0016020	GO:0006886	GO:0006605	GO:0015450	GO:0015031
CL919Contig2	GO:0008270	GO:0003676
CL1139Contig1	GO:0003849	GO:0009073
CL1Contig1333	GO:0016021
CL337Contig2	GO:0016020
CL11377Contig1	GO:0016021
CL646Contig2	GO:0016788	GO:0006629
CL11122Contig1	GO:0016020	GO:0006075	GO:0003843	GO:0000148
CL1Contig12209	GO:0003723	GO:0003677	GO:0005515	GO:0005488
CL34665Contig1	GO:0019829	GO:0016021	GO:0006812
CL3743Contig2	GO:0006397	GO:0005634	GO:0004721
CL1Contig2572	GO:0006810	GO:0016020	GO:0005234	GO:0004970	GO:0030288	GO:0005215
CL325Contig1	GO:0004713	GO:0004674	GO:0005524	GO:0004672	GO:0006468	GO:0016772
CL1611Contig5	GO:0003677	GO:0003682
CL14378Contig2	GO:0010334	GO:0051762	GO:0016829	GO:0008152	GO:0010333
CL1Contig19594	GO:0005634	GO:0003677	GO:0016570	GO:0006352
CL1Contig16247	GO:0005634	GO:0003677	GO:0006334	GO:0046982	GO:0000786
CL1Contig13819	GO:0044267	GO:0005524
CL14258Contig1	GO:0016788	GO:0006629
CL11571Contig1	GO:0051082	GO:0031072
CL1Contig11730	GO:0006810	GO:0055085	GO:0005743	GO:0005215
CL391Contig16	GO:0004553	GO:0005975
CL31975Contig1	GO:0006355	GO:0008270	GO:0006352
CL1Contig11087	GO:0005840	GO:0006412	GO:0005622	GO:0003735
CL5570Contig2	GO:0042995	GO:0005615	GO:0001649	GO:0031988	GO:0001503	GO:0007566	GO:0010811	GO:0050840	GO:0046697	GO:0007165	GO:0048685	GO:0030593	GO:0005125	GO:0033280	GO:0048471	GO:0045780	GO:0006954	GO:0048545	GO:0007155	GO:0031214	GO:0045177
CL5049Contig6	GO:0034477	GO:0004540
CL34981Contig1	GO:0006081	GO:0008152	GO:0055114	GO:0004030	GO:0016491
CL458Contig1	GO:0006886	GO:0005484	GO:0016020	GO:0005515	GO:0016192
CL15980Contig1	GO:0015035	GO:0009055	GO:0045454
CL1388Contig2	GO:0006457	GO:0003755
CL3191Contig2	GO:0004674
CL1Contig2111	GO:0016787
CL10417Contig2	GO:0046983
CL1Contig19971	GO:0003677	GO:0003917	GO:0005694	GO:0006265
CL1Contig5318	GO:0006541	GO:0003824	GO:0008242
CL16256Contig1	GO:0009055	GO:0020037	GO:0016705	GO:0005506	GO:0055114
CL1Contig17683	GO:0003723
CL1Contig20947	GO:0016020	GO:0055114
CL1Contig18248	GO:0055114	GO:0016491
CL1330Contig2	GO:0033179	GO:0015991	GO:0015078
CL1Contig15214	GO:0016020
CL1Contig11944	GO:0005840	GO:0006412	GO:0005622	GO:0003735
CL253Contig1	GO:0005618	GO:0004857	GO:0030599	GO:0042545
CL1Contig11836	GO:0009058	GO:0003824
CL1086Contig5	GO:0016787
CL10505Contig1	GO:0006508	GO:0006629	GO:0004190
CL6023Contig3	GO:0006281	GO:0006139	GO:0006974	GO:0006310	GO:0005737	GO:0003676	GO:0016788
CL1Contig9339	GO:0003676
CL1Contig1752	GO:0006355	GO:0043565	GO:0003700
CL23002Contig1	GO:0005515
CL395Contig1	GO:0005524	GO:0000166	GO:0017111	GO:0016887
CL1Contig20250	GO:0016301	GO:0016772	GO:0046474
CL7945Contig1	GO:0005515
CL13381Contig1	GO:0005524	GO:0004672	GO:0006468	GO:0016772
CL2004Contig2	GO:0007165	GO:0016772
CL1Contig18842	GO:0004674	GO:0005524	GO:0004672	GO:0006468	GO:0016772
CL1Contig15536	GO:0006508
CL3300Contig3	GO:0016788	GO:0006629
CL1Contig17409	GO:0000160	GO:0004871
CL11Contig9	GO:0016772
CL4432Contig3	GO:0046983
CL7101Contig3	GO:0005524	GO:0016301	GO:0004672	GO:0006468	GO:0016772
CL75Contig5	GO:0009055	GO:0020037	GO:0016705	GO:0005506	GO:0055114
CL3608Contig1	GO:0005515
CL1407Contig3	GO:0016020	GO:0008233	GO:0006465
CL10214Contig1	GO:0000160	GO:0004871
CL2437Contig10	GO:0006511
CL33812Contig1	GO:0004713	GO:0004674	GO:0005524	GO:0004672	GO:0006468	GO:0016772
CL12563Contig1	GO:0005515
CL2259Contig3	GO:0005524	GO:0004672	GO:0006468	GO:0016772
CL1Contig13207	GO:0005515	GO:0008270
CL716Contig11	GO:0005515	GO:0005488
CL525Contig5	GO:0004028	GO:0005783	GO:0000394	GO:0008152	GO:0055114	GO:0009086	GO:0016491
CL23777Contig1	GO:0038032
CL955Contig2	GO:0008152	GO:0003824
CL1Contig13235	GO:0006413	GO:0003743	GO:0003723	GO:0005737
CL1Contig2406	GO:0016772
CL8554Contig2	GO:0003677	GO:0003682
CL1Contig10348	GO:0080023	GO:0007031	GO:0010260	GO:0033542	GO:0051788	GO:0005777	GO:0080129	GO:0009407	GO:0043161	GO:0016491
CL1Contig3668	GO:0016811	GO:0016021	GO:0006672
CL1Contig507	GO:0005516
CL33025Contig1	GO:0005515
CL57Contig17	GO:0046983	GO:0003676
CL1Contig11052	GO:0000145	GO:0006887
CL2184Contig8	GO:0005634	GO:0006355	GO:0046983
CL11011Contig1	GO:0005634	GO:0003684	GO:0006289
CL1Contig8612	GO:0005874	GO:0006184	GO:0005200	GO:0003924	GO:0051258	GO:0043234	GO:0005525	GO:0007017
CL1Contig12461	GO:0005524	GO:0016887
CL9398Contig1	GO:0005795	GO:0008378
CL3941Contig5	GO:0009523	GO:0019898	GO:0005509	GO:0015979	GO:0009654
CL1Contig14415	GO:0005634	GO:0003677	GO:0006355	GO:0003700	GO:0046983
CL4821Contig1	GO:0006457
CL2532Contig3	GO:0016021
CL1Contig5725	GO:0008270	GO:0003676
CL6716Contig6	GO:0003677	GO:0006355
CL8180Contig2	GO:0003824
CL9255Contig2	GO:0009228	GO:0004417
CL1Contig9800	GO:0004713	GO:0005524	GO:0004672	GO:0006468	GO:0016772
CL6063Contig1	GO:0008152	GO:0016758
CL6659Contig3	GO:0042765	GO:0016255
CL1Contig8738	GO:0005515
CL1Contig16006	GO:0005634	GO:0003723	GO:0008270	GO:0003676
CL1Contig14409	GO:0003677	GO:0005524
CL1Contig12044	GO:0020037	GO:0051536	GO:0055114	GO:0016491
CL1Contig4221	GO:0009058	GO:0030170
CL11989Contig1	GO:0006508	GO:0008236
CL3036Contig3	GO:0005488
CL1Contig13454	GO:0005634	GO:0003677
CL33049Contig1	GO:0000398	GO:0000245
CL7467Contig2	GO:0005524	GO:0004672	GO:0006468	GO:0016772
CL3733Contig1	GO:0016627	GO:0016021	GO:0005737	GO:0006629
CL12155Contig1	GO:0004252	GO:0006508
CL7439Contig1	GO:0009055	GO:0005507
CL647Contig13	GO:0016614	GO:0016616	GO:0046168	GO:0051287	GO:0004367	GO:0005737	GO:0055114	GO:0009331	GO:0006072	GO:0005975
CL1Contig10153	GO:0005840	GO:0006412	GO:0005622	GO:0003735
CL1Contig809	GO:0005634
CL1Contig8909	GO:0006511	GO:0006464	GO:0005515	GO:0005622
CL8721Contig1	GO:0005618	GO:0030599	GO:0042545
CL1Contig19080	GO:0006396	GO:0006397	GO:0005634	GO:0005515	GO:0005622
CL2136Contig5	GO:0008152	GO:0003824
CL3566Contig1	GO:0006396	GO:0003723	GO:0004525	GO:0016075	GO:0003725
CL4252Contig2	GO:0004713	GO:0005524	GO:0004672	GO:0006468	GO:0016772
CL6Contig9	GO:0055114	GO:0016491
CL4428Contig3	GO:0016740
CL27965Contig1	GO:0008152
CL1646Contig1	GO:0003676
CL2030Contig1	GO:0005515
CL1724Contig7	GO:0046654	GO:0005737	GO:0003934
CL1801Contig2	GO:0016772
CL33351Contig1	GO:0003964	GO:0003723	GO:0006278
CL1Contig17739	GO:0003677	GO:0006355
CL392Contig7	GO:0003677	GO:0005634	GO:0006355	GO:0046982	GO:0005622	GO:0043565
CL8337Contig4	GO:0043531
CL1Contig20359	GO:0005634	GO:0003677
CL4562Contig1	GO:0016020	GO:0006810	GO:0055085	GO:0005215
CL17006Contig1	GO:0051087
CL33370Contig1	GO:0019904
CL228Contig10	GO:0055085
CL18714Contig1	GO:0005634
CL1183Contig5	GO:0045040	GO:0005742
CL27003Contig1	GO:0005515
CL21Contig17	GO:0016021	GO:0004190
CL33Contig25	GO:0046983
CL927Contig1	GO:0005515	GO:0008270
CL1265Contig2	GO:0015991	GO:0015078	GO:0033180
CL1Contig1582	GO:0006508	GO:0004177	GO:0009987	GO:0008235
CL1Contig14183	GO:0016020
CL1Contig10288	GO:0055114	GO:0016491
CL1Contig226	GO:0003677	GO:0005634	GO:0006355	GO:0043565	GO:0003700
CL1Contig17752	GO:0006355	GO:0043565	GO:0003700
CL201Contig5	GO:0009055	GO:0020037	GO:0016705	GO:0005506	GO:0055114
CL2824Contig5	GO:0005634	GO:0003677
CL4863Contig3	GO:0046872	GO:0003723	GO:0016788
CL1Contig5677	GO:0009055	GO:0020037	GO:0016705	GO:0005506	GO:0055114
CL1Contig4305	GO:0005524	GO:0000166	GO:0017111	GO:0016887
CL7842Contig1	GO:0005634	GO:0009507
CL10448Contig1	GO:0008242
CL5321Contig1	GO:0005634	GO:0005515	GO:0006355	GO:0004402	GO:0008270	GO:0003712
CL21337Contig1	GO:0019829	GO:0016021	GO:0006812
CL7758Contig2	GO:0005515	GO:0008017
CL835Contig1	GO:0016602	GO:0006355	GO:0046982	GO:0043565	GO:0005622	GO:0003700
CL1Contig6146	GO:0005840	GO:0003723	GO:0005622	GO:0006412	GO:0003735	GO:0015935
CL988Contig1	GO:0004713	GO:0004674	GO:0005524	GO:0004672	GO:0006468	GO:0016772
CL17610Contig1	GO:0005524	GO:0004672	GO:0006468	GO:0016772
CL2819Contig1	GO:0008152	GO:0003824
CL23260Contig1	GO:0009055	GO:0020037	GO:0016705	GO:0005506	GO:0055114
CL3389Contig1	GO:0006470	GO:0003824	GO:0004722
CL1Contig5942	GO:0008270	GO:0003676
CL8912Contig2	GO:0008270
CL519Contig11	GO:0016020	GO:0007165	GO:0006184	GO:0005622	GO:0003924	GO:0006886	GO:0006913	GO:0007264	GO:0005525	GO:0015031
CL33815Contig1	GO:0005840	GO:0006412	GO:0003735
CL1Contig6512	GO:0010508
CL1Contig1421	GO:0005488
CL25425Contig1	GO:0005524	GO:0004672	GO:0006468	GO:0016772
CL497Contig6	GO:0002161	GO:0005524	GO:0005737	GO:0004822	GO:0000166	GO:0006428	GO:0006418	GO:0004812
CL789Contig16	GO:0005515
CL10888Contig1	GO:0006355	GO:0043565	GO:0003700
CL1Contig5881	GO:0005515
CL12841Contig2	GO:0016787	GO:0008152
CL1Contig17653	GO:0003989	GO:0004075	GO:0005524	GO:0006633	GO:0016874
CL1Contig8510	GO:0019867
CL984Contig2	GO:0005840	GO:0006412	GO:0005622	GO:0003735
CL17982Contig1	GO:0016020	GO:0007165	GO:0007264	GO:0006184	GO:0005525	GO:0015031	GO:0003924
CL4156Contig3	GO:0016021
CL12385Contig1	GO:0055085	GO:0016021	GO:0022857
CL200Contig17	GO:0004672	GO:0006468
CL5102Contig2	GO:0005515	GO:0008270
CL30129Contig1	GO:0045892	GO:0005515	GO:0003714	GO:0016558	GO:0005778
CL1Contig7287	GO:0006886	GO:0030117	GO:0005515	GO:0005198	GO:0016192
CL4590Contig3	GO:0016020	GO:0055085	GO:0015238	GO:0015297	GO:0006855
CL302Contig7	GO:0004347	GO:0006094	GO:0006096
CL3630Contig5	GO:0016020
CL3065Contig2	GO:0004713	GO:0004674	GO:0005524	GO:0004672	GO:0006468	GO:0016772
CL27726Contig1	GO:0020037
CL46Contig12	GO:0005779	GO:0016559
CL8377Contig3	GO:0005509
CL4614Contig4	GO:0008270
CL1Contig15730	GO:0043531
CL1Contig8950	GO:0016226	GO:0051536	GO:0005737	GO:0006915
CL1592Contig7	GO:0003677	GO:0016602	GO:0006355	GO:0003700
CL12071Contig1	GO:0003677	GO:0005524	GO:0004003
CL1Contig17068	GO:0003677	GO:0003682
CL1158Contig5	GO:0004018	GO:0003824	GO:0009152
CL18088Contig1	GO:0005515
CL1220Contig9	GO:0003676
CL599Contig3	GO:0008601	GO:0007165	GO:0005488	GO:0000159
CL1383Contig6	GO:0008152	GO:0003824	GO:0016747	GO:0006633
CL1Contig4670	GO:0016020	GO:0007165	GO:0006184	GO:0007264	GO:0005525	GO:0015031	GO:0003924
CL11655Contig1	GO:0005515
CL1Contig10061	GO:0007264	GO:0005622	GO:0005525
CL1Contig2663	GO:0006098	GO:0017057	GO:0005975
CL1307Contig4	GO:0006886	GO:0005643	GO:0005515	GO:0008565	GO:0005488
CL1Contig5602	GO:0005840	GO:0006412	GO:0005622	GO:0008097	GO:0003735
CL5604Contig3	GO:0016884	GO:0016874
CL2482Contig8	GO:0006886	GO:0005515	GO:0030131	GO:0016192
CL1Contig11323	GO:0005097	GO:0005622	GO:0032313
CL37Contig8	GO:0045261	GO:0015986	GO:0046961	GO:0046933
CL207Contig4	GO:0016020	GO:0071805	GO:0015079
CL1Contig19860	GO:0005515
CL284Contig4	GO:0016787	GO:0005847	GO:0006379	GO:0006378
CL3172Contig3	GO:0016209	GO:0055114	GO:0016491
CL3409Contig4	GO:0000166
CL1468Contig1	GO:0006098	GO:0008152	GO:0005975	GO:0016857	GO:0003824	GO:0004750
CL260Contig4	GO:0005634	GO:0006355	GO:0046983
CL16903Contig1	GO:0005515
CL3511Contig2	GO:0016020	GO:0009765
CL374Contig1	GO:0016620	GO:0055114
CL17234Contig1	GO:0016020	GO:0006810	GO:0005215
CL11502Contig2	GO:0016020	GO:0006810	GO:0005215
CL759Contig5	GO:0005515	GO:0005488
CL26294Contig1	GO:0009055	GO:0020037	GO:0016705	GO:0005506	GO:0055114
CL1Contig18606	GO:0005515
CL3764Contig4	GO:0016021
CL1Contig10979	GO:0017009
CL8125Contig1	GO:0016020	GO:0055085	GO:0015238	GO:0015297	GO:0006855
CL1Contig15298	GO:0009052	GO:0004751
CL6308Contig1	GO:0046983
CL52Contig5	GO:0016651	GO:0022904	GO:0005743
CL22242Contig1	GO:0005488
CL1469Contig2	GO:0004713	GO:0004674	GO:0005515	GO:0005524	GO:0004672	GO:0006468	GO:0009966	GO:0016772
CL18467Contig1	GO:0008270	GO:0003676
CL1Contig14633	GO:0004713	GO:0004674	GO:0005524	GO:0004672	GO:0006468	GO:0016772
CL15929Contig1	GO:0009055	GO:0020037	GO:0016705	GO:0005506	GO:0055114
CL2485Contig4	GO:0008601	GO:0007165	GO:0005488	GO:0000159
CL1Contig4460	GO:0016651	GO:0051287	GO:0048038	GO:0055114
CL20466Contig1	GO:0005524	GO:0004672	GO:0006468	GO:0016772
CL215Contig13	GO:0016020	GO:0071805	GO:0015079
CL5690Contig5	GO:0005089
CL8066Contig2	GO:0003677	GO:0006355	GO:0043565	GO:0003700
CL17023Contig1	GO:0005515
CL849Contig5	GO:0005515
CL1Contig500	GO:0009538	GO:0015979	GO:0009522
CL1400Contig3	GO:0009058
CL4541Contig1	GO:0006886	GO:0030127	GO:0008270	GO:0006888
CL1149Contig1	GO:0004713	GO:0004674	GO:0005524	GO:0004672	GO:0006468	GO:0016772
CL7469Contig2	GO:0005515
CL6Contig2	GO:0019904
CL1Contig4462	GO:0016627	GO:0016020	GO:0003865	GO:0005737	GO:0055114	GO:0008202	GO:0016021	GO:0006629
CL1Contig10234	GO:0008152	GO:0016758
CL1148Contig2	GO:0016020	GO:0005515	GO:0016192
CL1Contig15003	GO:0005840	GO:0006412	GO:0005622	GO:0003735
CL146Contig7	GO:0005515
CL128Contig11	GO:0004713	GO:0004674	GO:0005524	GO:0004672	GO:0006468	GO:0016772
CL1Contig8687	GO:0016881
CL1Contig15997	GO:0005515
CL3861Contig4	GO:0006221	GO:0003883
CL187Contig5	GO:0008641	GO:0005524	GO:0006464	GO:0003824
CL8413Contig1	GO:0005515
CL10118Contig1	GO:0003905	GO:0003677	GO:0006284	GO:0003824
CL279Contig6	GO:0005634	GO:0003677	GO:0006355	GO:0003700	GO:0046983
CL333Contig4	GO:0003824
CL3384Contig2	GO:0000103	GO:0004781
CL19432Contig1	GO:0016881
CL1Contig1902	GO:0006457	GO:0005524	GO:0051082	GO:0006950
CL3614Contig7	GO:0005515	GO:0005543
CL1Contig17447	GO:0003723	GO:0003676
CL5835Contig2	GO:0016020
CL498Contig4	GO:0004713	GO:0004674	GO:0005524	GO:0004672	GO:0006468	GO:0016772
CL1689Contig3	GO:0004045
CL6079Contig2	GO:0031515	GO:0030488	GO:0016429
CL4156Contig1	GO:0016021
CL1Contig3419	GO:0005524	GO:0004672	GO:0006468	GO:0016772
CL1933Contig3	GO:0005515
CL24105Contig1	GO:0003964	GO:0003723	GO:0006278
CL3570Contig1	GO:0005515	GO:0000151	GO:0016567	GO:0005488	GO:0004842
CL8335Contig2	GO:0005634	GO:0003677	GO:0006355	GO:0003700	GO:0046983
CL1Contig3778	GO:0009055	GO:0005507
CL2091Contig4	GO:0015969	GO:0003824
CL1Contig6790	GO:0016020	GO:0006810	GO:0005215
CL25934Contig1	GO:0005739
CL1Contig21374	GO:0004619	GO:0006096	GO:0016868
CL2867Contig1	GO:0016760	GO:0016020	GO:0030244
CL7521Contig1	GO:0016772
CL1Contig19690	GO:0009058	GO:0006520	GO:0008483	GO:0030170
CL4488Contig4	GO:0003723	GO:0005488
CL2686Contig2	GO:0006810	GO:0005337	GO:0016021
CL4698Contig1	GO:0019752	GO:0016831	GO:0006520	GO:0030170
CL1Contig9154	GO:0005515
CL12591Contig1	GO:0003677	GO:0006355	GO:0043565	GO:0003700
CL2370Contig1	GO:0018342	GO:0008318
CL875Contig8	GO:0005515
CL5959Contig3	GO:0005975	GO:0042578	GO:0042132
CL643Contig12	GO:0009094	GO:0006486	GO:0006571	GO:0000162	GO:0004048	GO:0009570
CL10285Contig1	GO:0016853	GO:0009507
CL4000Contig4	GO:0008173	GO:0003824	GO:0051536	GO:0006364	GO:0005737
CL199Contig3	GO:0005634	GO:0003677	GO:0046982	GO:0006334	GO:0000786
CL549Contig3	GO:0003677	GO:0006355	GO:0016987	GO:0003700	GO:0006352
CL4369Contig2	GO:0006508	GO:0004176
CL1Contig6253	GO:0016311	GO:0004725	GO:0016791
CL1Contig8982	GO:0016021	GO:0012511
CL7692Contig2	GO:0005840	GO:0006412	GO:0005622	GO:0003735
CL3061Contig1	GO:0006228	GO:0005524	GO:0006241	GO:0006165	GO:0004550	GO:0006183
CL1260Contig2	GO:0005515
CL2503Contig1	GO:0005515
CL1708Contig2	GO:0004553	GO:0005975
CL16888Contig1	GO:0006904	GO:0016192
CL1Contig12696	GO:0003676
CL1560Contig7	GO:0005634	GO:0003677	GO:0006355	GO:0043565	GO:0003700
CL1039Contig8	GO:0008152	GO:0016491
CL1593Contig2	GO:0003677
CL11973Contig2	GO:0006979	GO:0020037	GO:0004601	GO:0055114
CL7408Contig1	GO:0008270	GO:0003676
CL16625Contig1	GO:0009523	GO:0015979	GO:0009507
CL29853Contig1	GO:0004857	GO:0030599
CL36045Contig1	GO:0016020	GO:0016747	GO:0006633
CL67Contig20	GO:0008270	GO:0003676
CL1Contig14312	GO:0006355	GO:0043565	GO:0003700
CL3372Contig5	GO:0005515
CL4065Contig4	GO:0015976	GO:0008270	GO:0004089
CL9706Contig1	GO:0046983	GO:0003676
CL26349Contig1	GO:0006986	GO:0030433	GO:0016021	GO:0031625	GO:0005789
CL374Contig4	GO:0016620	GO:0055114
CL5422Contig2	GO:0046914	GO:0009186	GO:0055114	GO:0016491
CL4650Contig3	GO:0003676
CL20706Contig1	GO:0006810	GO:0055085	GO:0005524	GO:0042626	GO:0016021
CL8029Contig4	GO:0046872	GO:0030001
CL14924Contig1	GO:0008270	GO:0005622
CL12265Contig1	GO:0015035	GO:0009055	GO:0045454
CL2295Contig3	GO:0016020	GO:0005524	GO:0006526	GO:0051567	GO:0006807	GO:0005829	GO:0006206	GO:0005739	GO:0010498	GO:0016036	GO:0006342	GO:0008152	GO:0006094	GO:0003824	GO:0004088	GO:0006536	GO:0005951	GO:0046872	GO:0007010	GO:0009570
CL2017Contig1	GO:0016020	GO:0055085	GO:0006814	GO:0005215
CL1Contig293	GO:0008168
CL1Contig19810	GO:0016765
CL3118Contig2	GO:0008270
CL1Contig5950	GO:0016020	GO:0006810	GO:0005215
CL1Contig21209	GO:0048544
CL8382Contig2	GO:0055085
CL1Contig17109	GO:0005524	GO:0004828	GO:0000166	GO:0006434	GO:0005737
CL3171Contig2	GO:0005634	GO:0004402	GO:0016573	GO:0006348	GO:0016568
CL1Contig6825	GO:0006457	GO:0003755
CL5473Contig2	GO:0006508	GO:0004185
CL283Contig9	GO:0016740
CL10744Contig1	GO:0005515
CL2700Contig4	GO:0016020
CL22944Contig1	GO:0003677	GO:0006355
CL65Contig1	GO:0009073	GO:0004107
CL516Contig4	GO:0008152	GO:0055114	GO:0016491
CL3288Contig3	GO:0004713	GO:0004674	GO:0005524	GO:0004672	GO:0006468	GO:0016772
CL233Contig5	GO:0016021
CL31865Contig1	GO:0016746	GO:0008152
CL1653Contig4	GO:0046556	GO:0046373
CL2185Contig1	GO:0005634	GO:0000278	GO:0005515	GO:0016779	GO:0043631
CL1391Contig1	GO:0000287	GO:0016829	GO:0008152	GO:0010333
CL1Contig15177	GO:0008152	GO:0016811
CL3267Contig4	GO:0004713	GO:0004674	GO:0005524	GO:0004672	GO:0006468	GO:0016772
CL24415Contig1	GO:0003676
CL16568Contig1	GO:0004252	GO:0006508	GO:0042802	GO:0043086
CL1Contig19241	GO:0005199
CL1Contig17305	GO:0033179	GO:0000220	GO:0015991	GO:0015078
CL1Contig9060	GO:0005515
CL1125Contig1	GO:0005515
CL9671Contig2	GO:0016020
CL1992Contig1	GO:0016020
CL34817Contig1	GO:0046983
CL3529Contig5	GO:0004674	GO:0005524	GO:0004672	GO:0006468	GO:0016772
CL1Contig12294	GO:0043531	GO:0006952
CL3778Contig3	GO:0046983
CL4486Contig4	GO:0016757
CL4082Contig4	GO:0005515
CL9629Contig1	GO:0005524	GO:0006298	GO:0030983
CL1Contig2365	GO:0019752	GO:0016831	GO:0006536	GO:0004351	GO:0030170
CL1Contig2644	GO:0005840	GO:0006412	GO:0005622	GO:0003735
CL34400Contig1	GO:0016620	GO:0003942	GO:0006520	GO:0051287	GO:0055114	GO:0005737
CL1Contig18082	GO:0006413	GO:0003723	GO:0003743
CL6974Contig5	GO:0003676
CL7397Contig1	GO:0008152	GO:0008168
CL1Contig2297	GO:0005515
CL1Contig3811	GO:0004713	GO:0005524	GO:0004672	GO:0006468	GO:0016772
CL2335Contig3	GO:0005515	GO:0030071	GO:0005680
CL1Contig2061	GO:0009055	GO:0020037	GO:0016705	GO:0005506	GO:0055114
CL487Contig5	GO:0019904
CL22998Contig1	GO:0016020	GO:0006810	GO:0055085	GO:0003333	GO:0015171
CL30444Contig1	GO:0008270	GO:0003676
CL6630Contig1	GO:0016020	GO:0015031
CL1724Contig4	GO:0046654	GO:0005737	GO:0003934
CL15993Contig1	GO:0016226	GO:0009073	GO:0010207	GO:0045893	GO:0009507
CL789Contig5	GO:0005515
CL6761Contig1	GO:0009058	GO:0006520	GO:0008483	GO:0030170
CL8760Contig2	GO:0005737
CL4722Contig2	GO:0004553	GO:0005975
CL1Contig10452	GO:0005840	GO:0006412	GO:0005622	GO:0003735
CL1Contig8409	GO:0005515
CL1Contig3825	GO:0015369	GO:0055085	GO:0016021	GO:0006816	GO:0006812	GO:0008324
CL32908Contig1	GO:0005524
CL1Contig6458	GO:0008270
CL25827Contig1	GO:0003676
CL10992Contig3	GO:0004252	GO:0006508	GO:0042802	GO:0043086
CL4510Contig4	GO:0005634	GO:0003677
CL1790Contig2	GO:0004555	GO:0005991
CL25606Contig1	GO:0016702	GO:0046872	GO:0005506	GO:0055114	GO:0016165
CL7519Contig1	GO:0006457
CL9599Contig1	GO:0045735
CL1Contig13535	GO:0004413	GO:0005524	GO:0006566
CL613Contig3	GO:0005515	GO:0006491
CL1Contig2049	GO:0055085
CL1Contig866	GO:0006810	GO:0005768	GO:0005794	GO:0016021	GO:0005802
[truncated: 28,345 more rows]
[truncated: 1 more columns]

## Sheet: Table 5
Supplementary Table 5. Classification of transcription factor family in Hevea
>AP2	>ARF	>ARR-B	>B3	>BBR-PRC	>BES1	>bHLH	>C2H2	>CAMTA	>CH3	>CO-like	>CPP	>DBB	>DOF	>E2F-DP	>EIL	>ERF	>FAR1	>G2-like	>GATA	>GeBP	>GRAS	>GRF	>HB-other	>HB-PHD	>HD-Zip	>HRT-like	>HSF	>LBD	>LFY	>LSD	>M-type	>MYB-related	>NF-X1	>NF-YA	>NF-YB	>NF-YC	>NiN-like	>NZZ-SPL	>RAV	>S1fa-like	>SAP	>SBP	>SRS	>STAT	>TALE	>TCP	>Trihelix	>VOZ	>Whirly
CL5679Contig1	CL1Contig14428	CL1619Contig5	CL5239Contig1	CL1789Contig3	CL3546Contig3	CL3849Contig2	CL4774Contig1	CL1Contig13453	CL1Contig1661	CL1Contig3360	CL1Contig7253	CL592Contig3	CL10933Contig2	CL1Contig9419	CL1Contig3965	CL1Contig7417	CL290Contig5	CL261Contig2	CL9020Contig1	CL1Contig160	CL5329Contig3	CL25574Contig1	CL1Contig19622	CL4132Contig1	CL2042Contig8	CL1Contig3095	CL3601Contig4	CL15350Contig2		CL6923Contig1	CL22367Contig1	CL1Contig5583	CL1Contig5608	CL1Contig14148	CL5024Contig1	CL1Contig20954	CL1Contig3447	CL23421Contig1	CL957Contig4	CL269Contig7	CL3295Contig2	CL2901Contig2	CL7976Contig1	CL9534Contig1	CL1Contig17167	CL7149Contig1	CL3261Contig3	CL1Contig12118	CL1967Contig2
CL5127Contig4	CL1Contig8185	CL1Contig6741	CL2436Contig3	CL1789Contig1	CL3546Contig1	CL6682Contig1	CL1Contig2341	CL1Contig4694	CL1Contig12201	CL1189Contig1	CL17284Contig1	CL1Contig13887	CL9689Contig2	CL1Contig11462	CL1Contig15742	CL1Contig16028	CL290Contig3	CL4558Contig1	CL2513Contig6	CL1Contig9901	CL180Contig23	CL5305Contig4	CL1Contig13427	CL5909Contig1	CL11112Contig1	CL1Contig6997	CL2212Contig4	CL4216Contig1		CL1064Contig2	CL4663Contig2	CL3957Contig3	CL18710Contig1	CL1Contig6234	CL5024Contig3	CL835Contig1	CL4282Contig2	CL8978Contig2	CL957Contig1	CL269Contig3	CL18088Contig1	CL35970Contig1	CL4959Contig4		CL1Contig6725	CL7149Contig2	CL1471Contig1	CL4248Contig3	CL1Contig786
CL2761Contig8	CL321Contig8	CL1Contig12619	CL724Contig8	CL1Contig3225	CL934Contig1	CL3185Contig1	CL6421Contig2	CL1Contig8618	CL1523Contig6	CL1189Contig3	CL8215Contig2	CL592Contig6	CL13617Contig2	CL1Contig19326	CL1Contig2060	CL2761Contig8	CL3902Contig2	CL2163Contig5	CL33268Contig1	CL1Contig10180	CL744Contig7	CL2768Contig1	CL1Contig17484	CL4132Contig2	CL3345Contig8	CL1Contig2492	CL2212Contig2	CL4216Contig3		CL1064Contig1	CL4818Contig1	CL3957Contig2	CL12905Contig1	CL1Contig1266	CL7665Contig1	CL2157Contig1	CL3122Contig1	CL9583Contig1	CL957Contig2	CL269Contig2	CL47Contig23	CL2901Contig3	CL1Contig8748		CL1Contig10913	CL3918Contig3	CL1Contig15518	CL1Contig2143	CL1Contig18534
CL2761Contig7	CL1Contig2515	CL1Contig7014	CL2436Contig6	CL221Contig9	CL1Contig7451	CL6419Contig2	CL4344Contig2	CL850Contig6	CL2750Contig6	CL1Contig10953	CL1Contig548	CL1Contig11058	CL10402Contig1	CL4909Contig4	CL1Contig12621	CL2761Contig7	CL3437Contig2	CL1Contig6502	CL2513Contig7	CL1Contig1103	CL1Contig9670	CL3351Contig1	CL12957Contig1	CL1Contig19622	CL7222Contig3	CL1Contig10568	CL11Contig13	CL12515Contig1		CL5627Contig1	CL1909Contig3	CL7912Contig1	CL1Contig11597	CL584Contig9	CL392Contig9	CL2157Contig3	CL1Contig6918		CL9171Contig1	CL269Contig1	CL1Contig4582	CL3864Contig2	CL1Contig13632		CL1Contig17419	CL4829Contig2	CL4731Contig2	CL1Contig949	CL1967Contig1
CL4044Contig4	CL2349Contig3	CL1Contig1829	CL724Contig13	CL221Contig3	CL934Contig3	CL7975Contig2	CL2256Contig1	CL2363Contig5	CL195Contig8	CL1Contig11	CL1Contig222	CL8641Contig2	CL2264Contig4	CL7853Contig1	CL1Contig3122	CL8427Contig3	CL3416Contig5	CL2163Contig1	CL257Contig18	CL1Contig4131	CL1Contig14395	CL1Contig16402	CL3345Contig8	CL7222Contig3	CL9656Contig1	CL1Contig8342	CL11Contig12	CL13284Contig1		CL6923Contig2	CL1909Contig4	CL15879Contig1	CL1Contig18244	CL1022Contig3	CL392Contig10	CL835Contig2	CL1Contig6757		CL2761Contig8	CL269Contig4	CL1Contig996	CL13431Contig1	CL4959Contig1		CL170Contig3	CL2801Contig2	CL3978Contig1	CL1Contig1251	CL1Contig6269
CL1Contig19809	CL1Contig12330	CL1Contig20981	CL1Contig10126	CL1Contig13130	CL1Contig8481	CL3130Contig5	CL1Contig13781	CL2363Contig4	CL195Contig14	CL2395Contig3	CL10414Contig1	CL14246Contig1	CL4834Contig1	CL11540Contig1	CL1Contig6079	CL17010Contig1	CL5922Contig1	CL261Contig8	CL6943Contig1	CL1Contig10923	CL180Contig24	CL2768Contig3	CL2042Contig8	CL3859Contig1	CL13598Contig1		CL1Contig6581	CL10047Contig1		CL1064Contig3	CL1Contig17453	CL1Contig13134	CL31446Contig1	CL1Contig7827	CL392Contig7	CL2141Contig5	CL19623Contig1		CL2761Contig7	CL11720Contig1	CL1Contig21165	CL2024Contig6	CL12560Contig1		CL170Contig2	CL2801Contig1	CL1471Contig6		CL1Contig18114
CL1871Contig5	CL1Contig14687	CL1Contig9714	CL3689Contig1	CL1Contig9893	CL1Contig10613	CL6419Contig1	CL15911Contig1	CL850Contig4	CL2750Contig3	CL592Contig3	CL10414Contig2	CL1Contig16565	CL1Contig116	CL19655Contig1	CL1Contig15650	CL98Contig7	CL3416Contig3	CL2163Contig4	CL8573Contig2	CL1Contig13511	CL7265Contig2	CL1Contig20704	CL3859Contig1	CL3345Contig8	CL10925Contig2		CL1Contig17150	CL14440Contig1		CL5655Contig1	CL4663Contig1	CL15480Contig1		CL1592Contig7	CL1076Contig7	CL1Contig12015	CL3122Contig2		CL1Contig7417	CL269Contig5	CL1779Contig1	CL1860Contig4	CL11023Contig1		CL1Contig14492	CL3918Contig4	CL1Contig16337		CL1967Contig4
CL5732Contig4	CL1Contig19736	CL204Contig12	CL8093Contig1	CL1Contig11701	CL1Contig12269	CL3185Contig2	CL4344Contig3	CL1Contig14414	CL1523Contig2	CL592Contig6	CL11625Contig3	CL1Contig7264	CL1775Contig2	CL1Contig13325	CL1Contig7247	CL98Contig4	CL6062Contig2	CL1157Contig12	CL257Contig14	CL10941Contig2	CL1Contig6138	CL3351Contig2	CL10925Contig2	CL1Contig13427	CL3859Contig1		CL6371Contig2	CL5773Contig1		CL1Contig4933	CL3289Contig2	CL357Contig3		CL1022Contig5	CL1076Contig9	CL2141Contig7	CL8025Contig3		CL1Contig16028	CL4877Contig2	CL1Contig5508	CL2024Contig3	CL12560Contig2		CL1Contig18807	CL4829Contig1	CL4385Contig2
CL1Contig14233	CL784Contig6	CL204Contig10	CL957Contig1	CL221Contig6	CL3546Contig7	CL3185Contig4	CL1Contig14505		CL12837Contig1	CL1Contig11058	CL1Contig4525	CL1Contig13586	CL1Contig7816			CL8427Contig1	CL8912Contig1	CL1Contig3248	CL2031Contig3	CL7361Contig1	CL744Contig2	CL11852Contig1	CL9656Contig1	CL13598Contig1	CL1Contig15948		CL332Contig9	CL5773Contig2			CL279Contig16	CL357Contig5		CL1Contig12136	CL5295Contig1	CL5522Contig2	CL8025Contig2		CL1Contig2745	CL5509Contig2	CL1Contig2352	CL3864Contig5			CL1Contig10813	CL1276Contig4	CL1Contig2431
CL5780Contig5	CL655Contig8	CL1Contig1498	CL957Contig4	CL221Contig7	CL1Contig6246	CL461Contig7	CL1Contig11406		CL3717Contig3	CL14246Contig1	CL1Contig13198	CL1Contig7155	CL1Contig2384			CL1Contig14815	CL2878Contig4	CL1Contig17992	CL1Contig19908	CL5344Contig3	CL12Contig37	CL3351Contig4	CL7222Contig3	CL9656Contig1	CL1Contig1272		CL1Contig10577	CL14676Contig1			CL1Contig8290	CL1Contig12194		CL2298Contig2	CL1076Contig5	CL5522Contig1			CL1871Contig2	CL1Contig19905	CL1Contig19091	CL6730Contig3			CL5155Contig3	CL1276Contig5	CL35556Contig1
CL1Contig7417	CL1Contig20082	CL2123Contig3	CL7548Contig1	CL221Contig5	CL1Contig12652	CL1Contig20977	CL2256Contig2		CL2744Contig1	CL8641Contig2	CL1Contig7046	CL1Contig3360	CL2264Contig3			CL8005Contig3	CL18706Contig1	CL1Contig8519	CL11303Contig1	CL2463Contig2	CL12Contig30	CL3290Contig1	CL1227Contig4	CL2042Contig8	CL1227Contig4		CL11Contig21	CL29865Contig1			CL3589Contig2	CL10707Contig1		CL1022Contig6	CL1076Contig6	CL2157Contig5			CL1871Contig5		CL1Contig9872	CL13392Contig1			CL3995Contig1	CL5014Contig2	CL8021Contig1
CL1Contig16028	CL1232Contig7	CL2123Contig2	CL16400Contig1	CL1Contig4383	CL1Contig8370	CL6704Contig1	CL1Contig10919		CL7691Contig2	CL1Contig16565	CL5349Contig1	CL1Contig17609	CL1541Contig10			CL8005Contig1	CL3501Contig2	CL1Contig10134	CL7489Contig1		CL1Contig5402	CL23897Contig1	CL1071Contig1	CL11112Contig1	CL1227Contig7		CL1Contig9493	CL7531Contig2			CL3589Contig3	CL1Contig13753		CL1592Contig3	CL16854Contig1	CL12Contig33			CL5732Contig4		CL1Contig3461	CL1Contig15575			CL1Contig10505	CL5014Contig3	CL21005Contig1
CL1Contig2745	CL784Contig4	CL5104Contig3	CL9499Contig1	CL1Contig2480	CL5910Contig2	CL1Contig3648	CL1Contig14089		CL2744Contig2	CL14924Contig1	CL1Contig11522	CL1189Contig1	CL1Contig7433			CL1Contig9571	CL1Contig7016	CL1Contig18217	CL4785Contig1		CL4828Contig3	CL1160Contig5	CL1227Contig7	CL12957Contig1	CL1Contig4069		CL1Contig15539	CL2998Contig2			CL1Contig16753	CL16908Contig1		CL584Contig4	CL7233Contig5	CL12Contig23			CL5127Contig4		CL1Contig2356	CL4510Contig1			CL3995Contig2	CL1Contig5471	CL3261Contig2
CL1871Contig2	CL1Contig19065	CL8768Contig3	CL7826Contig1	CL1Contig15729	CL3546Contig5	CL6064Contig3	CL1723Contig5		CL3884Contig1	CL3982Contig2		CL1Contig10953	CL1541Contig5			CL1257Contig1	CL12745Contig2	CL1Contig9537	CL4785Contig2		CL1Contig1947	CL9949Contig2	CL115Contig21	CL1Contig15948	CL115Contig21		CL3237Contig1	CL8969Contig1			CL279Contig9	CL357Contig4		CL3839Contig4	CL11199Contig1	CL10517Contig1			CL5679Contig1		CL1Contig4167	CL1Contig13743			CL1Contig6694	CL1Contig20662	CL1471Contig3
CL1Contig17182	CL655Contig9	CL17889Contig1	CL2740Contig2		CL3546Contig6	CL6064Contig4	CL1723Contig4		CL1Contig18935	CL1Contig17609		CL1189Contig3	CL1Contig7239			CL7046Contig2	CL10390Contig2	CL9580Contig1	CL1Contig11768		CL4828Contig2	CL9863Contig1	CL3015Contig4	CL1Contig1272	CL6725Contig1		CL3601Contig1	CL13061Contig1			CL279Contig6	CL12209Contig2		CL3839Contig3	CL1Contig15754	CL2141Contig6			CL1Contig19809		CL1Contig12853	CL1Contig19538			CL1Contig3980	CL1Contig20606	CL10133Contig3
CL6780Contig1	CL1Contig7681	CL4558Contig1	CL6716Contig4		CL1Contig9866	CL231Contig10	CL1Contig1040		CL1Contig3859	CL1Contig7264		CL1Contig11	CL23Contig22			CL1Contig11231	CL6163Contig1	CL7462Contig1	CL1Contig13804		CL7732Contig1	CL5951Contig1	CL3015Contig5	CL10925Contig2	CL1Contig17568		CL24685Contig1	CL16106Contig1			CL1Contig13796	CL12147Contig2		CL2298Contig4	CL1Contig20239	CL2046Contig2			CL5780Contig5		CL6576Contig3	CL4510Contig5			CL1Contig175	CL6495Contig3	CL10133Contig2
CL1871Contig9	CL1Contig15251	CL2163Contig5	CL6716Contig6		CL1Contig20222	CL542Contig3	CL1629Contig4		CL7691Contig3	CL2825Contig2		CL2395Contig3	CL6238Contig3			CL1Contig12673	CL1Contig4857	CL12851Contig1	CL2031Contig4		CL1Contig18417	CL14224Contig1	CL2695Contig3	CL1Contig2052	CL1Contig2032		CL6314Contig1	CL13693Contig1			CL1904Contig1	CL30696Contig1		CL3839Contig2	CL3058Contig1	CL13622Contig1			CL4044Contig4		CL1Contig4430	CL6730Contig2			CL1Contig5185	CL7151Contig2	CL1Contig8822
CL5780Contig4	CL1232Contig5	CL1157Contig12	CL6716Contig1		CL1Contig10044	CL6102Contig1	CL1629Contig3		CL1523Contig1	CL1Contig13586		CL2825Contig2	CL1Contig6227			CL1Contig10232	CL1Contig1209	CL16735Contig1	CL2031Contig1		CL7687Contig1	CL8645Contig1	CL1071Contig3	CL1Contig17484	CL1Contig9365		CL11010Contig3	CL520Contig16			CL6807Contig2	CL23629Contig1		CL1022Contig10	CL36006Contig1	CL12Contig27			CL1Contig14233		CL10744Contig1	CL1860Contig2			CL8053Contig3	CL15230Contig1	CL1Contig17577
CL32627Contig1	CL7702Contig3	CL2163Contig1	CL3093Contig3			CL3130Contig1	CL883Contig6		CL9199Contig1	CL1Contig7155		CL4940Contig1	CL23Contig2			CL1Contig2419	CL11278Contig2	CL2304Contig7	CL1Contig17277		CL1Contig6484	CL18627Contig1	CL11112Contig1	CL1Contig4069	CL1Contig11515		CL4151Contig1	CL520Contig2			CL1Contig6008	CL1Contig9501		CL584Contig6	CL392Contig11	CL17480Contig1			CL8427Contig3		CL1Contig10067	CL1Contig20868			CL1Contig19154	CL8438Contig1	CL1Contig21075
CL1871Contig3	CL5576Contig4	CL2163Contig4	CL9065Contig1			CL3778Contig3	CL8209Contig1		CL1Contig4859	CL1Contig13887		CL4940Contig4	CL1Contig2087			CL6880Contig1	CL5554Contig1	CL5276Contig3	CL3503Contig2		CL1889Contig5	CL11275Contig2	CL1671Contig2	CL3015Contig5	CL1Contig7580		CL4151Contig2	CL14973Contig2			CL6807Contig1	CL10486Contig2			CL392Contig8	CL10460Contig1			CL1Contig16711		CL1954Contig3	CL1Contig3353			CL1Contig6859	CL5530Contig2	CL9539Contig1
CL5127Contig1	CL1Contig8266	CL2417Contig1	CL3093Contig2			CL542Contig4	CL1Contig1096		CL12135Contig1	CL4940Contig1		CL34128Contig1	CL1581Contig2			CL1Contig10218	CL6163Contig2	CL2304Contig3	CL1Contig20622		CL5329Contig2		CL1671Contig3	CL1Contig11515	CL1Contig10315		CL1Contig13456	CL8108Contig1			CL1Contig14415	CL8661Contig1			CL1076Contig2	CL16016Contig1			CL8427Contig1		CL4435Contig1	CL1Contig17704			CL2399Contig2	CL1Contig11691	CL1Contig11538
CL32476Contig1	CL1Contig15064	CL1Contig18217	CL2740Contig1			CL7028Contig2	CL1Contig21040		CL3717Contig2	CL4940Contig4		CL3982Contig2	CL1650Contig3			CL1273Contig2	CL2878Contig5	CL1619Contig5	CL2106Contig2		CL1Contig9648		CL13598Contig1	CL11664Contig1	CL6328Contig2		CL1135Contig1	CL15686Contig1			CL1Contig20253	CL13506Contig1			CL3058Contig2	CL1Contig14901			CL8351Contig1		CL79Contig3	CL428Contig4			CL1Contig2866	CL5530Contig1	CL1471Contig4
CL5732Contig2	CL3685Contig1	CL1Contig7949	CL9171Contig1			CL5880Contig2	CL6753Contig1		CL1Contig20066	CL34128Contig1		CL14924Contig1	CL9005Contig1			CL1Contig591	CL10174Contig2	CL21723Contig1	CL2106Contig1		CL1Contig15821		CL115Contig11	CL13761Contig1	CL3015Contig5		CL12026Contig1	CL2594Contig3			CL3289Contig4	CL5568Contig1			CL2141Contig7	CL1Contig9220			CL17010Contig1		CL1Contig5579	CL1Contig10118			CL2399Contig3	CL21592Contig1	CL1Contig17173
CL5780Contig3	CL2349Contig4	CL1Contig3248	CL957Contig3			CL1Contig21164	CL1Contig12053		CL1Contig2814	CL17218Contig1		CL592Contig7	CL1830Contig6			CL1054Contig2	CL4010Contig1	CL13183Contig1	CL1Contig16347		CL7265Contig1		CL9058Contig1	CL6725Contig1	CL3015Contig4		CL1Contig7237	CL23889Contig1			CL3289Contig1	CL25570Contig1			CL17480Contig1	CL199Contig6			CL8139Contig1		CL1Contig7134	CL1Contig16371			CL1961Contig5	CL5530Contig4	CL4385Contig1
CL1Contig18222	CL5039Contig6	CL1Contig8112	CL2436Contig1			CL5175Contig2	CL883Contig5		CL5559Contig3	CL6428Contig3		CL1Contig16478	CL23Contig5			CL1Contig8010	CL1684Contig1	CL2868Contig4	CL11644Contig2		CL455Contig2		CL1Contig5912	CL1Contig2032	CL1Contig2996		CL16749Contig1	CL13284Contig2			CL1Contig13553	CL3461Contig1			CL2141Contig5	CL199Contig1			CL6880Contig1		CL9876Contig2	CL1Contig11736			CL1Contig707	CL1599Contig1	CL1Contig12557
CL1Contig18962	CL1Contig5445	CL2417Contig2	CL1Contig3553			CL4391Contig1	CL1629Contig2		CL1Contig15378	CL592Contig7		CL1Contig922	CL1Contig18280			CL5679Contig1	CL3118Contig2	CL2417Contig1	CL1152Contig14		CL7914Contig1		CL1Contig17872	CL1Contig17568	CL1Contig17872		CL6657Contig2	CL36514Contig1			CL8335Contig2	CL1Contig7325			CL835Contig1	CL3012Contig1			CL10577Contig1		CL1Contig4812	CL6647Contig1			CL1Contig15787	CL9150Contig1	CL2463Contig2
CL8427Contig3	CL24366Contig1	CL1Contig4839	CL1Contig7681			CL5880Contig1	CL1Contig19327		CL1Contig5138	CL1Contig922		CL1Contig17640	CL1830Contig7			CL21018Contig1	CL4270Contig2	CL1Contig6741	CL1Contig17029		CL455Contig5		CL1Contig2881	CL3015Contig4	CL115Contig11		CL1Contig13254	CL520Contig13			CL1Contig20095	CL13221Contig1			CL835Contig2	CL1Contig437			CL12581Contig1		CL2858Contig5	CL428Contig6			CL1961Contig1	CL1276Contig2	CL14439Contig1
CL1Contig19231	CL7548Contig1	CL261Contig2	CL1Contig15064			CL4391Contig2	CL9592Contig3		CL5559Contig4	CL1Contig16478		CL1Contig12754	CL1581Contig1			CL1Contig2578	CL5336Contig1	CL12667Contig1	CL5222Contig3		CL1Contig3242		CL1Contig15948	CL911Contig5	CL1Contig4699		CL332Contig14	CL13488Contig2			CL1Contig13839	CL895Contig10			CL2157Contig1	CL1Contig16989			CL10440Contig2		CL1Contig1936	CL2024Contig7			CL2824Contig4	CL1Contig6734	CL10141Contig1
CL1Contig9571	CL12795Contig1	CL1Contig10134	CL7702Contig3			CL3778Contig1	CL6467Contig4		CL5649Contig4	CL1Contig17640		CL1Contig14609	CL6238Contig1			CL1054Contig1	CL8095Contig1	CL1691Contig5	CL10635Contig2		CL1616Contig1		CL1Contig1272	CL1Contig7580	CL3328Contig1		CL3601Contig3	CL2594Contig2			CL8155Contig1	CL13387Contig2			CL2157Contig3	CL35503Contig1			CL32627Contig1			CL1Contig16331			CL1Contig17657	CL8438Contig2	CL1Contig13114
CL8427Contig1	CL12874Contig1	CL1Contig6502	CL10537Contig1			CL231Contig2	CL1Contig11537		CL16782Contig1	CL1Contig14609		CL17218Contig1	CL7726Contig2			CL1273Contig1	CL2714Contig3	CL2123Contig3	CL1152Contig7		CL1889Contig3		CL3328Contig6	CL1Contig9365	CL2695Contig3		CL28597Contig1	CL9502Contig1			CL1Contig19265	CL3145Contig5			CL1Contig3130	CL1076Contig5			CL8100Contig2			CL2901Contig5			CL1Contig21019	CL1Contig20133	CL7361Contig1
CL17010Contig1	CL1232Contig3	CL1Contig9537	CL5576Contig4			CL1Contig13712	CL1Contig937		CL30040Contig1	CL1Contig12754		CL10002Contig1	CL19527Contig1			CL8139Contig1	CL6577Contig2	CL2304Contig8	CL709Contig5		CL1616Contig2		CL3328Contig1	CL10204Contig1	CL1071Contig1		CL11Contig5	CL14973Contig1			CL23965Contig1	CL3925Contig3			CL1Contig12015	CL1076Contig9			CL98Contig7			CL1Contig20359			CL2824Contig3		CL1Contig7883
CL1Contig153	CL724Contig8	CL16735Contig1	CL1Contig8266			CL1Contig16821	CL1Contig5766		CL3717Contig1	CL9031Contig2		CL1Contig8890	CL753Contig5			CL8351Contig1	CL6062Contig1	CL2123Contig2	CL709Contig3		CL6194Contig1		CL1Contig4069	CL1Contig7505	CL1071Contig3		CL3601Contig2	CL9083Contig1			CL1Contig14117	CL34810Contig1			CL1Contig20954	CL1076Contig6			CL98Contig4			CL1Contig15556			CL27390Contig1		CL1Contig4000
CL1Contig16711	CL5039Contig3	CL1691Contig5	CL1232Contig7			CL7554Contig3	CL2537Contig1		CL5559Contig2	CL9031Contig1		CL6428Contig3	CL7662Contig2			CL5127Contig4	CL10390Contig1	CL1Contig2665	CL709Contig6		CL2820Contig1		CL1Contig9365	CL1Contig10315	CL1671Contig2		CL11010Contig2	CL2594Contig1			CL4408Contig5	CL16994Contig1			CL16016Contig1	CL1076Contig7			CL8005Contig1			CL4510Contig4			CL6781Contig1		CL5402Contig1
CL1257Contig1	CL957Contig1	CL1Contig17992	CL1Contig12330			CL1Contig4342	CL1Contig5779		CL20569Contig1	CL31738Contig1		CL1Contig13421	CL753Contig4			CL15015Contig1	CL1Contig10655	CL2868Contig1	CL11644Contig1		CL1Contig6674		CL6725Contig1	CL6328Contig2	CL1671Contig3		CL1237Contig9	CL7562Contig1			CL7500Contig2	CL17514Contig1			CL5522Contig1	CL1Contig1377			CL21290Contig1			CL1Contig882			CL1Contig19685		CL4863Contig1
CL6880Contig1	CL957Contig4	CL261Contig8	CL1Contig8185			CL5175Contig1	CL24818Contig1		CL25546Contig1	CL1Contig14318		CL1Contig14318	CL7662Contig1			CL1Contig153	CL22096Contig1	CL2417Contig2	CL20029Contig1		CL1Contig20634		CL1Contig2032	CL1071Contig1	CL1Contig2881		CL6657Contig1	CL36527Contig1			CL1904Contig2	CL357Contig8			CL15013Contig2	CL3058Contig1			CL1Contig726			CL6730Contig1			CL170Contig1		CL5344Contig3
CL8351Contig1	CL724Contig13	CL6003Contig1	CL5291Contig4			CL1Contig10382	CL1Contig21195		CL195Contig5	CL1Contig8890		CL1Contig13690	CL1Contig16278			CL1Contig19809	CL5922Contig2	CL1Contig7949	CL16917Contig1		CL1Contig4066		CL1Contig17568	CL1Contig2996	CL911Contig5		CL2212Contig1	CL520Contig11			CL1904Contig5	CL3145Contig4			CL5522Contig2	CL392Contig7			CL8005Contig3			CL1Contig868			CL1Contig6042		CL5344Contig2
CL1273Contig2	CL5239Contig1	CL18265Contig1	CL1927Contig7			CL2828Contig4	CL1Contig16602		CL2744Contig4	CL10002Contig1		CL9031Contig2	CL4834Contig2			CL6610Contig1	CL2878Contig2	CL1Contig8112	CL34063Contig1		CL23320Contig1		CL1Contig10913	CL1Contig4699	CL3328Contig6		CL34775Contig1	CL10459Contig2			CL36542Contig1	CL895Contig11			CL10517Contig1	CL1Contig19623			CL1Contig14815						CL1Contig19622		CL5903Contig2
CL1273Contig1	CL16400Contig1	CL9580Contig1	CL2349Contig3			CL6960Contig1	CL1Contig11973		CL2750Contig1	CL1Contig13690		CL9031Contig1	CL14291Contig1			CL8100Contig2	CL2878Contig3	CL1Contig4839	CL4785Contig3		CL7732Contig3		CL2824Contig4	CL15432Contig1	CL10204Contig1		CL332Contig7	CL35982Contig1			CL8335Contig1	CL7601Contig1				CL1Contig10549			CL32727Contig1						CL1Contig13427		CL1Contig3977
CL1Contig10902	CL8093Contig1	CL7462Contig1	CL3093Contig1			CL2962Contig5	CL5650Contig4		CL1Contig19365	CL1513Contig1		CL31738Contig1	CL15554Contig1			CL1Contig726	CL3118Contig1	CL1Contig12619	CL2148Contig6		CL6194Contig3		CL8983Contig1	CL1Contig17872	CL1Contig7505		CL17035Contig1	CL4776Contig2			CL1Contig9574	CL3925Contig2				CL392Contig9			CL1273Contig2						CL33447Contig1		CL1Contig16120
CL8005Contig1	CL9171Contig1	CL1Contig8519	CL1927Contig8			CL1370Contig7	CL6767Contig1		CL2750Contig7	CL16772Contig1		CL1513Contig1	CL2264Contig2			CL1Contig18862	CL29346Contig1	CL1Contig7014	CL14326Contig1		CL13848Contig1		CL911Contig5	CL1Contig17419	CL9058Contig1		CL1237Contig1	CL26192Contig1			CL10961Contig2	CL6247Contig2				CL392Contig10			CL1871Contig3						CL1Contig20144		CL6268Contig3
CL1Contig591	CL957Contig3	CL12125Contig1	CL321Contig8			CL2962Contig2	CL7122Contig1		CL7691Contig4	CL1Contig13421		CL16772Contig1	CL1Contig2895			CL1Contig20717	CL8890Contig6	CL6003Contig1	CL9490Contig1		CL1Contig6170		CL6328Contig2	CL1071Contig3	CL1Contig226		CL11Contig23				CL9782Contig1	CL25632Contig1				CL1Contig19551			CL1273Contig1						CL1Contig19503		CL10133Contig1
CL8139Contig1	CL1Contig5682	CL2304Contig7	CL16066Contig1			CL2828Contig3	CL1Contig2781		CL1Contig9664	CL1513Contig2		CL1513Contig2	CL11814Contig1			CL1Contig5995	CL19381Contig1	CL18604Contig1			CL744Contig4		CL1Contig175	CL1Contig10913	CL1Contig2052		CL1Contig15882				CL4140Contig1	CL30491Contig1				CL199Contig2			CL1Contig9571						CL1Contig4843		CL289Contig4
CL8005Contig3	CL3093Contig3	CL2304Contig3	CL1Contig19065			CL2029Contig6	CL1Contig5456		CL4820Contig4	CL1Contig3654		CL1Contig3654	CL6238Contig2			CL9309Contig2	CL1Contig5114	CL18265Contig1			CL1Contig14496		CL8053Contig3	CL1Contig14492	CL15432Contig1		CL1237Contig2				CL7500Contig3	CL7444Contig1				CL5024Contig3			CL1Contig10902						CL3345Contig8		CL9311Contig2
CL21290Contig1	CL6716Contig4	CL12851Contig1	CL8204Contig1			CL101Contig13	CL13122Contig1		CL1Contig21270			CL1943Contig3	CL16247Contig1			CL9759Contig1	CL1Contig5307	CL12125Contig1			CL7029Contig1		CL1Contig10505	CL1Contig2881	CL11494Contig1		CL23080Contig1				CL7470Contig2	CL1056Contig6				CL5024Contig1			CL1Contig13886						CL3015Contig5		CL6268Contig1
CL98Contig7	CL6716Contig1	CL5276Contig3	CL1232Contig5			CL28551Contig1	CL1Contig1961		CL2923Contig9				CL1650Contig7			CL13211Contig1	CL1350Contig3	CL204Contig12			CL1Contig11667		CL1Contig10813	CL1671Contig2	CL8983Contig1						CL1Contig142	CL8899Contig1				CL1Contig10617			CL21018Contig1						CL3015Contig4		CL1Contig21039
CL98Contig4	CL2740Contig2	CL21723Contig1	CL1Contig14428			CL5880Contig3	CL9859Contig1		CL1Contig16957				CL1541Contig6			CL14210Contig1	CL8890Contig5	CL204Contig10			CL7732Contig2		CL1Contig2052	CL1671Contig3	CL24660Contig1						CL15579Contig1	CL1Contig8761				CL7665Contig1			CL1257Contig1						CL9656Contig1		CL289Contig2
CL1Contig14815	CL3093Contig2	CL1Contig2665	CL1Contig2515			CL6960Contig2	CL9842Contig1		CL1Contig2352							CL5732Contig4	CL34162Contig1	CL1Contig9714			CL1Contig942		CL1Contig7505	CL3328Contig6	CL1Contig56						CL7535Contig2	CL7444Contig3				CL1Contig15625			CL1Contig2419						CL2042Contig8		CL1Contig12161
CL1Contig1612	CL6716Contig6	CL2868Contig4	CL7826Contig2			CL10528Contig1	CL8411Contig1		CL1Contig10814							CL21290Contig1	CL6577Contig3	CL5104Contig3			CL13478Contig1		CL1Contig10315	CL3328Contig1	CL13761Contig1						CL7535Contig1	CL26721Contig1				CL5295Contig1			CL1Contig153						CL4132Contig2		CL4863Contig2
CL1Contig10218	CL13928Contig1	CL2868Contig1	CL11992Contig1			CL1370Contig11	CL9076Contig1		CL4573Contig1							CL1Contig16711	CL5919Contig1	CL1Contig20981			CL1Contig5494		CL2399Contig2	CL3995Contig2	CL1227Contig3						CL16962Contig1	CL11388Contig1				CL7000Contig5			CL32476Contig1						CL1Contig1272		CL4731Contig1
CL1Contig11231	CL2740Contig1	CL2304Contig8	CL784Contig4			CL2823Contig4	CL3676Contig5		CL1Contig5508							CL10440Contig2	CL36772Contig1	CL1Contig1829			CL5329Contig1		CL2399Contig3	CL1Contig18807	CL911Contig2						CL8819Contig2	CL6872Contig1				CL1Contig10027			CL15015Contig1						CL3859Contig1		CL1Contig2311
CL1Contig10232	CL1Contig7130	CL18604Contig1	CL1Contig19736			CL1Contig8930	CL16797Contig1		CL7691Contig1							CL1Contig13886	CL3437Contig4	CL8768Contig3			CL7029Contig2		CL24660Contig1	CL9058Contig1	CL11664Contig1						CL9381Contig2	CL3461Contig2				CL1Contig17486			CL1Contig1612						CL13761Contig1		CL1Contig8569
CL1Contig2419	CL2436Contig3	CL1Contig10562	CL784Contig6			CL1Contig15184	CL36536Contig1		CL1Contig13438							CL10676Contig1	CL13409Contig2	CL17889Contig1			CL9806Contig3		CL5155Contig3	CL1Contig10505	CL1Contig19622						CL1Contig13416	CL1Contig18199				CL1Contig9004			CL5780Contig3						CL1Contig15948		CL2899Contig2
CL1Contig12673	CL4942Contig1	CL12667Contig1	CL655Contig8			CL2029Contig7	CL2537Contig2		CL96Contig10							CL10936Contig1	CL22373Contig1	CL6003Contig2			CL1889Contig2		CL1Contig2996	CL1Contig10813	CL17964Contig1						CL10434Contig1	CL35658Contig1				CL2321Contig1			CL1Contig18862						CL10204Contig1		CL2899Contig1
CL7046Contig2	CL29384Contig1	CL13183Contig1	CL1Contig9877			CL7788Contig1	CL6421Contig3		CL4820Contig1							CL4149Contig2	CL2796Contig1	CL1Contig10562			CL1Contig1376		CL1Contig4699	CL1227Contig4	CL1Contig13427						CL3625Contig3	CL8850Contig1				CL37610Contig1			CL1Contig10232						CL9058Contig1		CL1Contig8524
CL18540Contig1	CL9499Contig1	CL6003Contig2	CL1Contig14687			CL2823Contig5	CL3943Contig1		CL96Contig12							CL1Contig10902		CL12667Contig2			CL15109Contig1		CL11664Contig1	CL2399Contig2	CL16860Contig1						CL1Contig14798	CL9265Contig2				CL1Contig164			CL1Contig11231						CL1Contig17872		CL1Contig5681
CL6610Contig1	CL1Contig2535	CL12667Contig2	CL1Contig6020			CL2885Contig2	CL24985Contig1		CL28260Contig1							CL1Contig9348		CL1157Contig11			CL1Contig20593		CL1Contig7580	CL1Contig2866	CL12957Contig1						CL14966Contig1	CL11033Contig1				CL1Contig7633			CL17429Contig1						CL13598Contig1		CL1Contig11798
CL1Contig9348	CL321Contig1	CL1157Contig11	CL19415Contig1			CL1Contig10421	CL9859Contig3		CL1Contig9872							CL31455Contig1		CL1Contig1498			CL1Contig20697		CL1Contig226	CL1Contig3980	CL1560Contig7						CL3625Contig2	CL8329Contig2				CL16854Contig1			CL1Contig12673						CL1Contig2052		CL3567Contig3
CL1Contig18862	CL27076Contig1	CL1Contig12234	CL5291Contig3			CL2029Contig3	CL16664Contig1		CL96Contig3							CL18540Contig1		CL1157Contig5			CL25793Contig1		CL1Contig11515	CL3995Contig1	CL1Contig17484						CL28040Contig1	CL17602Contig1				CL2851Contig2			CL5127Contig1						CL1671Contig3		CL1Contig11232
CL32727Contig1	CL5039Contig5	CL1157Contig3	CL1Contig20082			CL8454Contig1	CL8861Contig2		CL1Contig5669							CL1Contig8301		CL1157Contig3			CL35069Contig1		CL1Contig15787	CL170Contig3	CL4132Contig1						CL19926Contig1	CL13278Contig1				CL3012Contig3			CL13631Contig1						CL911Contig5		CL7230Contig2
CL957Contig4	CL2436Contig6	CL1157Contig5	CL1Contig15251			CL1Contig4647	CL1Contig6458		CL1793Contig2							CL2035Contig4		CL261Contig10			CL180Contig5		CL1961Contig5	CL1Contig6859	CL454Contig4						CL8151Contig2	CL1Contig1645				CL1Contig20239			CL1Contig591						CL1671Contig2		CL3567Contig4
CL12581Contig1	CL9065Contig1	CL1Contig18132	CL22915Contig1			CL2885Contig5	CL29368Contig1		CL1Contig6775							CL4149Contig1		CL1Contig15045			CL744Contig3		CL1Contig5185	CL1227Contig7	CL9132Contig2						CL13714Contig1	CL6718Contig2				CL199Contig5			CL1Contig10218						CL11112Contig1		CL3261Contig4
CL21018Contig1	CL1Contig10126	CL204Contig7	CL1Contig16242			CL3841Contig1	CL27514Contig1		CL1963Contig2							CL1Contig10571		CL1Contig15795			CL27623Contig1		CL2824Contig3	CL8983Contig1	CL20226Contig1						CL32083Contig1	CL6674Contig2				CL7233Contig5			CL11941Contig1						CL10925Contig2		CL1Contig19795
CL8100Contig2	CL3689Contig1	CL261Contig10	CL655Contig9			CL18040Contig1	CL9592Contig2		CL1Contig2164							CL8461Contig3		CL1Contig12234			CL18139Contig1		CL4643Contig1	CL24660Contig1	CL9132Contig1						CL8151Contig1	CL8085Contig1				CL1Contig15754			CL5732Contig2						CL3328Contig6		CL1623Contig3
CL7931Contig2	CL1555Contig2	CL1Contig15045	CL17494Contig1			CL101Contig14	CL9592Contig1		CL1Contig13679							CL13965Contig2		CL1Contig13898			CL11931Contig1		CL1961Contig1	CL2399Contig3	CL8066Contig2						CL4663Contig3	CL3911Contig1				CL1Contig13964			CL18540Contig1						CL1Contig10315		CL1471Contig7
CL1054Contig2	CL33900Contig1	CL1Contig15795	CL5291Contig2			CL28942Contig1	CL3943Contig4		CL1Contig1547							CL4044Contig4		CL2304Contig6			CL5329Contig4		CL1Contig17657	CL27390Contig1	CL4132Contig2						CL1Contig14846	CL3911Contig2				CL199Contig3			CL6925Contig1						CL6725Contig1		CL1623Contig4
CL1054Contig1	CL1927Contig7	CL2304Contig6	CL33900Contig1			CL6050Contig1	CL1Contig1638		CL1Contig18900							CL13965Contig1		CL5276Contig1			CL1Contig20566		CL1Contig21019	CL1Contig175	CL454Contig12						CL3589Contig1	CL11704Contig1				CL199Contig7			CL7046Contig2						CL3328Contig1		CL1Contig15958
CL1Contig1275	CL2436Contig1	CL1Contig13898	CL5039Contig6			CL10144Contig1	CL32709Contig1		CL1Contig15147							CL3989Contig1		CL261Contig5			CL37657Contig1		CL3850Contig1	CL1Contig6725	CL5909Contig1						CL1904Contig8	CL36421Contig1				CL1Contig19409			CL10861Contig1						CL1Contig2881		CL5903Contig1
CL2035Contig4	CL3093Contig1	CL1Contig6699	CL8204Contig2			CL3841Contig2	CL1Contig18490		CL1Contig16905							CL12437Contig1		CL1Contig6699			CL9806Contig1		CL15432Contig1	CL1Contig17167	CL7306Contig1						CL15851Contig1	CL1Contig980							CL1Contig8301						CL1Contig17568		CL34763Contig1
CL1Contig8301	CL2436Contig4	CL6003Contig4	CL4942Contig1			CL4358Contig4	CL15734Contig1		CL2056Contig3							CL1871Contig5		CL5276Contig4			CL21806Contig1		CL4132Contig1	CL170Contig2	CL1Contig10913							CL1Contig2599							CL2035Contig5						CL1Contig2032		CL9311Contig3
CL1Contig10571	CL5576Contig1	CL26183Contig1	CL5239Contig2			CL1Contig3195	CL5650Contig2		CL96Contig14							CL11941Contig1		CL1Contig6393			CL23108Contig1		CL1Contig707	CL115Contig21	CL1Contig5912							CL5871Contig1							CL8461Contig3						CL1071Contig1		CL66Contig19
CL1Contig726	CL1927Contig8	CL5276Contig1	CL3685Contig1			CL33Contig25	CL29444Contig1		CL96Contig2							CL1Contig1275		CL204Contig7			CL180Contig18		CL1227Contig3	CL17964Contig1	CL1671Contig6							CL1Contig14611							CL1Contig10571						CL1Contig7580
CL4149Contig1	CL13527Contig1	CL1Contig6393	CL1Contig2816			CL4358Contig3	CL11831Contig1		CL1Contig4598							CL1Contig1612		CL2304Contig1			CL14886Contig1		CL1Contig2866	CL2695Contig3	CL7306Contig2							CL6553Contig3							CL1054Contig1						CL1Contig4069
CL25215Contig1	CL16066Contig1	CL6003Contig3	CL1555Contig2			CL4358Contig2	CL24236Contig1		CL551Contig2							CL1Contig4432		CL6003Contig4			CL1Contig1506		CL170Contig3	CL1Contig5185	CL3328Contig2							CL7494Contig2							CL9759Contig1						CL4132Contig1
CL10440Contig2	CL22915Contig1	CL5276Contig4	CL1Contig9835			CL15536Contig1	CL15666Contig1		CL1Contig16598							CL108Contig2		CL1Contig18132			CL14499Contig1		CL170Contig2	CL1Contig6694	CL9119Contig1							CL10035Contig1							CL1Contig1275						CL1Contig11515
CL13965Contig2	CL7826Contig1	CL2304Contig1	CL1Contig11812			CL14229Contig1	CL12035Contig1		CL1Contig3036							CL24862Contig1		CL26183Contig1			CL1Contig6540		CL1Contig6694	CL2824Contig3	CL1Contig5185							CL9242Contig2							CL1Contig16391						CL1Contig9365
CL13965Contig1	CL11992Contig1	CL1Contig1645	CL2349Contig4			CL1Contig1189	CL26652Contig1		CL1Contig10164							CL13631Contig1		CL6003Contig3			CL18156Contig1		CL1Contig17419	CL1Contig707	CL6726Contig1							CL8554Contig2							CL2035Contig4						CL1071Contig3
CL3989Contig1	CL17494Contig1	CL261Contig5	CL16235Contig1			CL7422Contig2	CL6421Contig1		CL1Contig5600							CL1Contig9811		CL24831Contig1			CL1Contig20248		CL1Contig6859	CL5155Contig3	CL1Contig2866							CL357Contig9							CL1054Contig2						CL7222Contig3
CL6925Contig1		CL1Contig980	CL2436Contig4			CL18585Contig1	CL561Contig7		CL2923Contig7							CL1Contig14233		CL1Contig17092			CL9806Contig2		CL11494Contig1	CL1Contig226	CL2399Contig3							CL18372Contig1							CL108Contig2						CL1Contig7505
CL15015Contig1		CL722Contig6	CL417Contig2			CL5707Contig1	CL30261Contig1		CL2611Contig8							CL1Contig19218					CL21834Contig1		CL10204Contig1	CL1Contig15787	CL2399Contig2							CL26939Contig1							CL1Contig14876						CL1Contig2996
CL10577Contig1		CL10678Contig2	CL27076Contig1			CL1Contig7466	CL1Contig1432		CL1Contig6091							CL17429Contig1					CL180Contig3		CL454Contig4	CL1Contig19154	CL1961Contig1							CL4230Contig1							CL4149Contig2						CL1Contig4699
CL31455Contig1		CL98Contig3	CL1Contig5445			CL5729Contig2	CL12427Contig1		CL1Contig1640							CL1Contig19414					CL1Contig3914		CL1Contig18807	CL115Contig11	CL1Contig6859							CL8329Contig1							CL1Contig4432						CL8983Contig1
CL11941Contig1		CL1Contig12027	CL5039Contig3			CL2885Contig4	CL20230Contig1		CL1Contig4482							CL879Contig5					CL17372Contig1		CL1Contig14492	CL2824Contig4	CL1Contig10505							CL4230Contig4							CL4149Contig1						CL24660Contig1
CL4149Contig2		CL8442Contig1	CL22099Contig1			CL5729Contig3	CL1723Contig6		CL1168Contig3							CL1Contig16391					CL1Contig17493		CL1Contig19154	CL1Contig56	CL1Contig10813							CL8554Contig3							CL6610Contig1						CL1Contig5912
CL2035Contig5			CL1232Contig3			CL6707Contig2	CL9842Contig2		CL1Contig19997							CL2035Contig5							CL454Contig12	CL1961Contig5	CL2824Contig3							CL2362Contig6							CL1Contig9811
CL957Contig1			CL8093Contig2			CL4635Contig3	CL883Contig4		CL1Contig12821							CL5780Contig5							CL3995Contig2	CL8053Contig3	CL1Contig175							CL12310Contig1							CL1Contig19218
CL1Contig13886			CL12874Contig1			CL6707Contig3	CL1543Contig1		CL2056Contig9							CL17222Contig1							CL3995Contig1	CL1961Contig1	CL1Contig15787							CL1Contig8852							CL1Contig19414
CL24862Contig1			CL31440Contig1			CL2716Contig4	CL919Contig2		CL1Contig11785							CL25215Contig1							CL1Contig3980	CL454Contig4	CL1961Contig5							CL3262Contig3							CL1Contig9348
CL10861Contig1			CL12158Contig1			CL15361Contig1	CL1723Contig1		CL1523Contig7							CL32727Contig1							CL5909Contig1	CL1Contig21019	CL10894Contig1							CL10565Contig1							CL31455Contig1
CL1Contig16391			CL24404Contig1			CL19431Contig1	CL3676Contig3		CL1Contig4611							CL1Contig2745							CL27390Contig1	CL1Contig17657	CL5155Contig3							CL3262Contig2							CL25215Contig1
CL10936Contig1			CL13527Contig1			CL3541Contig2	CL37128Contig1		CL1Contig3415							CL6690Contig1							CL3516Contig1	CL6781Contig1	CL1Contig19685							CL2362Contig3							CL24862Contig1
CL13631Contig1			CL30314Contig1			CL34817Contig1	CL17358Contig1		CL1Contig7899							CL25709Contig1							CL4132Contig2	CL9132Contig2	CL2824Contig4							CL18221Contig1							CL3989Contig1
CL1Contig19218			CL24366Contig1			CL2716Contig3	CL1Contig16316		CL1168Contig1							CL1Contig14876							CL1Contig6725	CL11494Contig1	CL8053Contig3							CL7494Contig1							CL13965Contig1
CL1Contig4432			CL7562Contig1			CL4635Contig1	CL10739Contig1		CL7012Contig1							CL4147Contig3							CL1Contig17167	CL1Contig19685	CL1Contig17657							CL29508Contig1							CL13211Contig1
CL14210Contig1			CL957Contig2			CL3541Contig4	CL33737Contig1		CL26708Contig1							CL4147Contig1							CL9132Contig2	CL1560Contig7	CL1Contig707							CL10872Contig1							CL1Contig20717
CL13211Contig1			CL14001Contig1			CL11084Contig2	CL1Contig11372		CL2611Contig4							CL10861Contig1							CL6781Contig1	CL1Contig5912	CL1Contig21019							CL23141Contig1							CL13965Contig2
CL1Contig19414			CL13928Contig1			CL10417Contig2	CL5650Contig3		CL4519Contig2							CL2232Contig5							CL9132Contig1	CL454Contig12	CL170Contig3							CL19513Contig1							CL1Contig5995
CL108Contig2			CL1Contig5682			CL11084Contig1	CL4774Contig2		CL1Contig7436							CL12581Contig1							CL13761Contig1	CL911Contig2	CL3995Contig2							CL17511Contig1							CL1Contig17182
CL1Contig5995			CL12795Contig1			CL3188Contig3	CL14474Contig1		CL1Contig3025							CL2232Contig2							CL1Contig19685	CL9132Contig1	CL1Contig17419							CL16191Contig1							CL17512Contig1
CL1Contig20717			CL5239Contig3			CL1Contig11411	CL1Contig18120		CL3873Contig4							CL8903Contig1							CL1Contig56		CL12591Contig1							CL5568Contig2							CL4147Contig3
CL9759Contig1			CL30432Contig1			CL1Contig19011	CL11392Contig1		CL35148Contig1							CL6925Contig1							CL20226Contig1		CL3516Contig1							CL10486Contig1							CL4147Contig1
CL4147Contig3						CL19718Contig1	CL1543Contig2		CL1Contig2739							CL17512Contig1							CL17964Contig1		CL1Contig17167							CL11516Contig2							CL10676Contig1
CL4147Contig1						CL2764Contig3	CL8861Contig1		CL96Contig5							CL20354Contig1							CL911Contig2		CL1Contig6725							CL1611Contig5							CL7809Contig1
CL6690Contig1						CL2764Contig4	CL5737Contig1		CL1Contig16006							CL10577Contig1							CL881Contig1		CL1Contig3980							CL1611Contig3							CL6690Contig1
CL1Contig14876						CL3188Contig5	CL34689Contig1		CL4872Contig3							CL6378Contig1							CL8193Contig1		CL3995Contig1							CL6553Contig1							CL10936Contig1
CL17429Contig1						CL1Contig5978	CL1Contig991		CL929Contig3							CL7904Contig1							CL16860Contig1		CL9058Contig2							CL16142Contig1							CL7809Contig2
CL8461Contig3						CL6050Contig4	CL8188Contig2		CL13749Contig1							CL7809Contig2							CL8066Contig2		CL1Contig14492							CL1Contig12027							CL6378Contig1
CL1Contig9811						CL6050Contig3	CL21814Contig1		CL2893Contig2							CL7809Contig1							CL9119Contig1		CL27390Contig1							CL1611Contig4							CL17222Contig1
CL1Contig8010						CL5765Contig2	CL8188Contig3		CL929Contig7							CL1871Contig2							CL7306Contig2		CL1Contig6694							CL1Contig3234							CL14210Contig1
CL1Contig2578						CL8311Contig1	CL3676Contig2		CL1Contig21282							CL9309Contig1							CL12591Contig1		CL1Contig18807							CL1Contig15179							CL9309Contig2
CL9309Contig2						CL1Contig9783	CL1Contig11257		CL1523Contig5							CL932Contig9							CL7306Contig1		CL1Contig19154							CL1Contig7679							CL2232Contig2
CL6378Contig1						CL4635Contig2	CL5737Contig4		CL1Contig118							CL9847Contig1							CL1560Contig7		CL8520Contig2							CL1Contig4558							CL2232Contig5
CL25709Contig1						CL1Contig1501	CL5494Contig1		CL1Contig2445							CL5142Contig2							CL170Contig1		CL170Contig2							CL1Contig7948							CL7904Contig1
CL9171Contig1						CL13517Contig1	CL5494Contig3		CL1Contig4713							CL932Contig3							CL10894Contig1		CL1071Contig2							CL13797Contig1							CL20354Contig1
CL12437Contig1						CL4289Contig2	CL3676Contig1		CL1Contig9199							CL6732Contig1							CL1Contig6042		CL6781Contig1							CL11516Contig1							CL1Contig8010
CL2232Contig2						CL4289Contig3	CL11910Contig1		CL1Contig21085							CL2232Contig4							CL4643Contig2									CL14251Contig1							CL879Contig5
CL2232Contig5						CL1Contig10230	CL14665Contig1		CL1Contig18834							CL879Contig3																CL244Contig8							CL1Contig2578
CL8903Contig1						CL13971Contig2	CL12918Contig1		CL1Contig4704							CL32627Contig1																CL2129Contig1							CL12437Contig1
CL7904Contig1						CL24865Contig1	CL9659Contig1		CL1Contig18188							CL5127Contig1																CL2129Contig3							CL17441Contig1
CL957Contig2						CL7975Contig1	CL6441Contig1									CL32476Contig1																CL1Contig17092							CL8461Contig2
CL20354Contig1						CL1760Contig2	CL476Contig9									CL957Contig4																CL1Contig16294							CL8903Contig1
CL10676Contig1						CL8169Contig3	CL34355Contig1									CL1871Contig3																CL1Contig7428							CL1Contig18962
CL17222Contig1						CL1680Contig3	CL30070Contig1									CL5732Contig2																CL244Contig7							CL1Contig19231
CL879Contig5						CL1680Contig4	CL2198Contig6									CL957Contig1																CL244Contig5							CL1Contig18222
CL17512Contig1						CL22366Contig1	CL34854Contig1									CL5780Contig3																CL1Contig19895							CL25709Contig1
CL1Contig17765						CL2823Contig2	CL5858Contig3									CL8461Contig2																CL12209Contig1							CL9847Contig1
CL1871Contig4						CL20007Contig1	CL28588Contig1									CL957Contig2																CL12147Contig1							CL1Contig20078
CL7809Contig2						CL8169Contig1	CL3676Contig4									CL1Contig14014																CL556Contig3							CL9309Contig1
CL1Contig11239						CL1Contig5896										CL9171Contig1																CL1Contig10120							CL5142Contig2
CL1Contig21404						CL1Contig6678										CL1Contig17182																CL98Contig3							CL932Contig3
CL7809Contig1						CL4321Contig1										CL17441Contig1																CL3441Contig1							CL932Contig9
CL9847Contig1						CL2716Contig1										CL1Contig20078																CL22359Contig1							CL6732Contig1
CL1Contig13164						CL101Contig10										CL1Contig19231																CL9242Contig1							CL1871Contig4
CL5142Contig2						CL1Contig7275										CL2013Contig6																CL556Contig4							CL1Contig11239
CL4044Contig3						CL27211Contig1										CL6780Contig1																CL98Contig5							CL5780Contig4
CL5679Contig2						CL1Contig18602										CL2013Contig3																CL1Contig10359							CL2013Contig6
CL9309Contig1						CL1Contig5555										CL1Contig18962																CL2362Contig8							CL1871Contig9
CL6732Contig1						CL1Contig8955										CL5780Contig4																CL6718Contig1							CL1Contig13164
CL2013Contig6						CL1Contig13520										CL1Contig18222																CL98Contig1							CL2013Contig3
CL2013Contig3						CL6308Contig2										CL1871Contig9																CL3441Contig2							CL2232Contig4
CL1Contig9484						CL3130Contig3										CL1Contig1835																CL4230Contig3							CL879Contig3
CL2232Contig4						CL8454Contig2										CL7931Contig2																CL1Contig7483							CL6780Contig1
CL17441Contig1						CL6308Contig1										CL1Contig13164																CL722Contig6							CL1Contig14014
CL932Contig9						CL1Contig10853										CL1871Contig4																CL722Contig7							CL7931Contig2
CL932Contig3						CL4612Contig2										CL1Contig11239																CL1598Contig3
CL8461Contig2						CL2029Contig4																										CL1Contig3087
CL1Contig20078						CL2029Contig2																										CL1598Contig1
CL879Contig3						CL5418Contig2																										CL722Contig2
CL1Contig10200						CL1Contig6925																										CL1Contig19088
CL1Contig14014						CL12268Contig1																										CL19332Contig1
CL5127Contig2						CL5765Contig1																										CL20798Contig1
CL11904Contig1						CL2885Contig1																										CL98Contig6
						CL1Contig19087																										CL1Contig53
						CL1Contig13018																										CL8442Contig1
						CL1Contig7030																										CL10678Contig2
						CL1Contig15829																										CL939Contig2
						CL5729Contig1																										CL18036Contig1
						CL10915Contig1																										CL13875Contig1
						CL4358Contig5																										CL24299Contig1
						CL22087Contig1																										CL1598Contig5
						CL1Contig2031																										CL1864Contig4
						CL5418Contig1																										CL24283Contig1
						CL14815Contig1																										CL1Contig18559
						CL3778Contig4																										CL1Contig17068
						CL8939Contig3																										CL939Contig1
						CL26279Contig1																										CL1Contig8119
						CL7356Contig2																										CL1864Contig3
						CL461Contig5																										CL492Contig8
						CL1Contig6401																										CL5301Contig2
						CL7356Contig1																										CL968Contig3
						CL10850Contig1																										CL5518Contig1
						CL1Contig399																										CL24977Contig1
						CL833Contig3																										CL1598Contig8
						CL2828Contig5																										CL968Contig5
						CL10850Contig2																										CL1Contig16722
						CL833Contig1																										CL1Contig455
						CL2764Contig1																										CL1612Contig3
						CL7212Contig1																										CL1612Contig1
						CL8939Contig2																										CL1Contig20795
						CL1Contig18257																										CL1Contig17775
						CL4432Contig3																										CL29578Contig1
						CL131Contig10																										CL1Contig14041
						CL833Contig7																										CL14808Contig1
						CL833Contig8																										CL1Contig10046
						CL300Contig6																										CL492Contig3
						CL4432Contig2																										CL2963Contig2
						CL7520Contig1																										CL2963Contig8
						CL131Contig9																										CL66Contig19
						CL2828Contig2																										CL1Contig7304
						CL1Contig14316																										CL492Contig6
						CL8311Contig2																										CL15819Contig2
						CL13205Contig1																										CL2963Contig4
						CL131Contig1																										CL1Contig7508
						CL131Contig13																										CL1Contig2212
						CL542Contig2																										CL14588Contig1
						CL1Contig7366																										CL1Contig1933
						CL4612Contig1																										CL2963Contig5
						CL30863Contig1																										CL66Contig5
						CL13541Contig1																										CL1957Contig5
						CL2885Contig3																										CL1957Contig7
						CL12911Contig1																										CL3262Contig1
						CL1Contig1742																										CL1Contig2958
						CL1Contig10832																										CL1957Contig2
						CL1Contig10560																										CL1Contig13971
						CL7701Contig1																										CL357Contig6
						CL1Contig1241																										CL11900Contig2
						CL1Contig4589																										CL3250Contig1
						CL3188Contig2																										CL18951Contig1
						CL9532Contig1																										CL98Contig9
						CL7264Contig1																										CL66Contig11
																																CL13387Contig1
																																CL1Contig5788
																																CL22535Contig1
																																CL26591Contig1
																																CL1056Contig5
																																CL8206Contig1
																																CL3250Contig2
																																CL15462Contig1
																																CL6197Contig1
																																CL10078Contig2
																																CL1Contig8425
																																CL11145Contig2
																																CL1598Contig7
																																CL1Contig15552
																																CL20404Contig1
																																CL3208Contig6
																																CL23047Contig1
																																CL1Contig7232
																																CL8127Contig1
																																CL25764Contig1
																																CL1345Contig2
																																CL3208Contig2
																																CL32967Contig1
																																CL4078Contig2
																																CL1Contig5023
																																CL1Contig6489
																																CL1345Contig4
																																CL1Contig21137
																																CL3698Contig1
																																CL1056Contig3
																																CL9265Contig1
																																CL722Contig1
																																CL4618Contig1
																																CL17288Contig1
																																CL12668Contig1
																																CL4004Contig1
																																CL1Contig196
																																CL3911Contig3
																																CL1Contig13126
																																CL1Contig816
																																CL66Contig15
																																CL6872Contig2
																																CL5200Contig1
																																CL1Contig3166
																																CL9733Contig1
																																CL1Contig9375
																																CL11900Contig1
																																CL1Contig5167
																																CL1Contig11625
																																CL4296Contig1
																																CL4039Contig2
																																CL7569Contig2
																																CL2129Contig2
																																CL1Contig10322
																																CL4004Contig2
																																CL4296Contig3
																																CL15498Contig1
																																CL23768Contig1
																																CL9565Contig1
																																CL968Contig2
																																CL968Contig4
																																CL74Contig6
																																CL37714Contig1
																																CL7444Contig2
																																CL74Contig7
																																CL1Contig4839
																																CL1Contig18140
																																CL1Contig10562
																																CL2417Contig1
																																CL2417Contig2
																																CL4039Contig4
																																CL1Contig7949
																																CL1Contig8112
																																CL5276Contig3
																																CL204Contig12
																																CL3325Contig4
																																CL1Contig3248
																																CL3957Contig1
																																CL1Contig11942
																																CL1Contig17173
																																CL2163Contig5
																																CL1Contig6919
																																CL1157Contig12
																																CL2163Contig1
																																CL1Contig18217
																																CL261Contig2
																																CL8313Contig1
																																CL1157Contig11
																																CL2163Contig4
																																CL204Contig10
																																CL3201Contig1
																																CL895Contig4
																																CL18265Contig1
																																CL8313Contig2
																																CL4558Contig1
																																CL1Contig6502
																																CL1Contig4363
																																CL5903Contig2
																																CL12125Contig1
																																CL261Contig8
																																CL9311Contig2
																																CL1116Contig4
																																CL1Contig9722
																																CL12851Contig1
																																CL1Contig11538
																																CL14023Contig1
																																CL261Contig10
																																CL3201Contig2
																																CL1Contig10595
																																CL1Contig17992
																																CL5104Contig3
																																CL13684Contig1
[truncated: 10 more columns]

## Sheet: Table 6
Supplementary Table 6. Comparison between contigs generated by RNAseq (Duan et al. 2013 and this report) and genomic scaffold								Number of genes estimated for each transcription factor family and ERF group in the different transcriptome and genome databases.
	Duan's report			This report		Genomic scaffold
Family	Gene	Contig	Length	Contig	Length
AP2	HbAP2-01	hevea_454_c41136	809	CL4044Contig3	1191	scaff6538
	HbAP2-02	hevea_454_rep_c74324	507
	HbAP2-03	hevea_454_c24965	1668	CL1871Contig3	1253	scaff2440
	HbAP2-03.2			CL1871Contig5	1323	scaff17569		Family/Group	Duan's contig	Contig from this work	Genomic scaffold
	HbAP2-04	hevea_454_c60993	566					AP2	20	20	20
	HbAP2-05	hevea_454_repc25399	847	CL6780Contig1	848	scaff16190		HbERF-I	12	9	9
	HbAP2-06	hevea_454_rep_c16078	1186	CL5780Contig3	480	scaff8131		HbERF-II	7	11	11
	HbAP2-06.2			CL5780Contig4	440	scaff22185		HbERF-III	11	13	13
	HbAP2-07	hevea_454_c17771	1564	CL5732Contig2	1122	scaff2636		HbERF-IV	3	5	5
	HbAP2-08	hevea454repc12362	2023	CL5127Contig4	1592	scaff1411		HbERF-V	5	7	7
	HbAP2-08.2			CL5679Contig2	2248	scaff1455		HbERF-VI	5	6	6
	HbAP2-08.3			CL5127Contig2	1128	scaff228		HbERF-VI-L	6	3	3
	HbAP2-09	hevea454repc24306	1606	CL7931Contig2	2087	scaff1377		HbERF-VII	23	6	6
	HbAP2-10	hevea454repc22185	1686	CL11904Contig1	687	scaff1700		HbERF-VIII	15	11	11
	HbAP2-11	hevea454c58670	793	CL1Contig17182	378	scaff663		HbERF-IX	19	12	12
	HbAP2-12	hevea454c40524	1001	CL1Contig17765	1061	scaff6292		HbERF-X	9	8	8
	HbAP2-13	hevea454c19894	747	CL1Contig19809	2163	scaff1184		HbRAV	4	3	3
	HbAP2-14	hevea454repc59394	839	CL4044Contig4	2508	scaff7202		Soloist	3	1	0
	HbAP2-15	hevea_454_c50010	1220	CL5127Contig1	748	scaff228		Total	142	115	114
	HbAP2-16	hevea454repc23347	711	CL1Contig14233	1348	scaff16642
	HbAP2-17	hevea454c60010	378	CL32627Contig1	378	scaff7237
	HbAP2-18	hevea454repc16704	2026	CL1Contig21404	815	scaff1824
	HbAP2-19	hevea_454_rep_c24432	854
	HbAP2-20	hevea_454_rep_c45080	1079
HbERF-I	HbERF-Ia01	hevea454repc31876	636	CL1Contig14876	648	scaff5717
	HbERF-Ia01.2			CL1Contig16391	1426	scaff654
	HbERF-Ia01.3			CL6610Contig1	1508	scaff20
	HbERF-Ib1	hevea_454_rep_c30352	663
	HbERF-Ib02	hevea454repc703	1973	CL1Contig2419	1696	scaff1970
	HbERF-Ib3	hevea_454_rep_c1969	2039
	HbERF-Ib04	hevea454repc9307	1982	CL1Contig10232	1983	scaff15492
	HbERF-Ib05	hevea454repc4396	2016	CL1Contig12673	1964	scaff461
	HbERF-Ib6	hevea_454_rep_c5080	1603
	HbERF-Ib07	hevea454repc15743	1574	CL1Contig11231	1956	scaff1559
	HbERF-Ib8	hevea_454_rep_c87922	756
	HbERF-Ib09	hevea454c35100	874	CL11941Contig1	1672	scaff1408
	HbERF-Ib10	hevea_454_rep_c41155	575
	HbERF-Ib11	hevea454repc35059	872	CL13631Contig1	905	scaff5848
HbERF-II	HbERF-IIa01	hevea_454_rep_c8625	1389	CL2232Contig5	1402	scaff15072_2
	HbERF-IIa02	hevea_454_rep_c7563	1187	CL2232Contig2	1160	scaff3595
	HbERF-IIa03	hevea_454_c54212	707	CL13965Contig1	552	scaff3809
	HbERF-IIa04			CL12892Contig1	638	scaff16367
	HbERF-IIb01	hevea_454_rep_c18428	1173	CL6378Contig1	1171	scaff3809_3
	HbERF-IIb01.2			CL7904Contig1	796	scaff134
	HbERF-IIb02	hevea_454_rep_c19971	979	CL17512Contig1	675	scaff135
	HbERF-IIb02.2			CL8903Contig1	972	scaff1241
	HbERF-IIb04	hevea_454_rep_c20637	686	CL3989Contig1	785	scaff16992
	HbERF-IIb04.2			CL6732Contig1	1031	scaff1396
	HbERF-IIb5	hevea_454_rep_c12007	576
	HbERF-IIb6			CL20354Contig1	514	scaff20459
HbERF-III	HbERF-IIIa01	hevea_454_rep_c58255	466	CL17222Contig1	693	scaff1
	HbERF-IIIa02			CL36770Contig1_added	466	scaff21
	HbERF-IIIb01	hevea_454_rep_c38925	1426	CL7809Contig2	1450	scaff38
	HbERF-IIIb02	hevea_454_rep_c70889	581	CL7809Contig1	898	scaff4037
	HbERF-IIIc01	hevea_454_rep_c22270	1030	CL7046Contig2	1097	scaff38_2
	HbERF-IIId01	hevea_454_rep_c79493	712	CL9309Contig1	516	scaff900
	HbERF-IIId02	hevea_454_rep_c21603	1025	CL9309Contig2	1091	scaff2607
	HbERF-IIId03	hevea_454_c39573	631	CL10936Contig1	862	scaff6310
	HbERF-IIIe01	hevea_454_rep_c4496	1431	CL1Contig2578	1434	scaff22239
	HbERF-IIIe02	hevea_454_rep_c7722	1587	CL1Contig8010	1726	scaff3252
	HbERF-IIIe03	hevea_454_rep_c58258	704	CL12437Contig1	755	scaff74
	HbERF-IIIe03.2			CL14210Contig1	1176	scaff4539
	HbERF-IIIe04	hevea_454_rep_c45776	864	CL25709Contig1	733	scaff1930
HbERF-IV	HbERF-IVa1	hevea_454_rep_c10035	848
	HbERF-IVa02	hevea_454_rep_c6678	1508	CL879Contig5	2027	scaff5461
	HbERF-IVa03	hevea_454_rep_c22480	1026	CL10676Contig1	1324	scaff10812
	HbERF-IVb1			CL17429Contig1	679	scaff29764
	HbERF-IVb2			CL1Contig19414	1402	scaff2079
	HbERF-IVb3			CL1Contig19218	1432	scaff14288
hbERF-V	HbERF-Va01	hevea_454_c59307	333
	HbERF-Va02	hevea_454_c35642	454	CL1Contig20078	467	scaff6313
	HbERF-Va03			CL1Contig20717	951	scaff5969
	HbERF-Va04			CL1Contig5995	726	scaff6313
	HbERF-Va05			CL31455Contig1	610	scaff7028
	HbERF-Vb01	hevea_454_rep_c20790	1254	CL10577Contig1	1257	scaff2320
	HbERF-Vb02	hevea_454_rep_c37727	1069	CL12581Contig1	1062	scaff1385
	HbERF-Vb03	hevea_454_rep_c54314	471	CL32727Contig1	471	scaff7645
HbERF-VI	HbERF-VI01	hevea_454_rep_c51930	842	CL15015Contig1	844	scaff290
	HbERF-VI02	hevea_454_rep_c63953	802	CL21018Contig1	803	scaff22302
	HbERF-VI03	hevea_454_rep_c37430	983	CL10440Contig2	1585	scaff3437
	HbERF-VI03.2			CL8100Contig2	1909	scaff644
	HbERF-VI04	hevea_454_c64026	946	CL25215Contig1	710	scaff488
	HbERF-VI05	hevea_454_c22933	1151	CL1Contig16711	1616	scaff99
HbERF-VI-L	HbERF-VI-L01	hevea_454_rep_c17780	1863
	HbERF-VI-L02	hevea_454_rep_c30774	1536
	HbERF-VI-L03	hevea_454_rep_c6308	1927	CL932Contig9	1213	scaff4180
	HbERF-VI-L04	hevea_454_rep_c13569	1439	CL5142Contig2	1918	scaff5094
	HbERF-VI-L05	hevea_454_rep_c32440	1215
	HbERF-VI-L06	hevea_454_c36326	984	CL9847Contig1	982	scaff1314
HbERF-VII	HbERF-VIIa01	hevea_454_rep_c16874	1068	CL1Contig8301	1014	scaff15
	HbERF-VIIa2	hevea_454_rep_c40731	718
	HbERF-VIIa3	hevea_454_rep_c18953	1414
	HbERF-VIIa04	hevea_454_rep_c1157	1544	CL1Contig10571	1527	scaff7934
	HbERF-VIIa5	hevea_454_rep_c91560	729
	HbERF-VIIa6	hevea_454_rep_c91075	1114
	HbERF-VIIa07	hevea_454_rep_c945	1158	CL1Contig4432	1782	scaff5243
	HbERF-VIIa8	hevea_454_rep_c46995	768
	HbERF-VIIa9	hevea_454_rep_c64305	1288
	HbERF-VIIa10	hevea_454_rep_c32212	569
	HbERF-VIIa11	hevea_454_rep_c1772	2597
	HbERF-VIIa12	hevea_454_rep_c110	2765	CL1Contig1275	1825	scaff282
	HbERF-VIIa13	hevea_454_rep_c8113	1762
	HbERF-VIIa14	hevea_454_rep_c33173	936
	HbERF-VIIa15	hevea_454_rep_c74800	756
	HbERF-VIIa16	hevea_454_rep_c5852	1030
	HbERF-VIIa17	hevea_454_rep_c7333	801	CL1Contig13886	970	scaff1079
	HbERF-VIIa18	hevea_454_rep_c46573	937
	HbERF-VIIa19	hevea_454_rep_c84232	842
	HbERF-VIIa20	hevea_454_rep_c710	779	CL1Contig726	1046	scaff735
	HbERF-VIIa21	hevea_454_rep_c2193	756
	HbERF-VIIa22	hevea_454_rep_c58062	649
	HbERF-VIIa23	hevea_454_rep_c88669	502
HbERF-VIII	HbERF-VIIIa1	hevea_454_rep_c5746	1101
	HbERF-VIIIa2	hevea_454_rep_c3523	1100
	HbERF-VIIIa03	hevea_454_rep_c6880	1295	CL1Contig153	1125	scaff4512
	HbERF-VIIIa04	hevea_454_rep_c2227	1133	CL1Contig10902	1126	scaff664
	HbERF-VIIIa05	hevea_454_rep_c8903	1034	CL1Contig10218	1293	scaff3905
	HbERF-VIIIa6	hevea_454_rep_c37861	1040
	HbERF-VIIIa7	hevea_454_rep_c16802	999
	HbERF-VIIIa08	hevea_454_rep_c10220	1035	CL1273Contig1	1009	scaff1896
	HbERF-VIIIa09	hevea_454_rep_c4136	1176	CL1273Contig2	1270	scaff3034
	HbERF-VIIIa10	hevea_454_rep_c1402	1009	CL1257Contig1	1017	scaff3172
	HbERF-VIIIa11	hevea_454_rep_c64121	601
	HbERF-VIIIa12	hevea_454_rep_c4279	1102	CL1Contig591	1106	scaff419
	HbERF-VIIIa13	hevea_454_rep_c20048	809	CL4149Contig1	945	scaff419_2
	HbERF-VIIIa14	hevea_454_rep_c34700	559	CL4149Contig2	743	scaff91
	HbERF-VIIIb01	hevea_454_rep_c11109	1560	CL1Contig9348	709	scaff16312
	HbERF-VIIIb02			CL24862Contig1	647	scaff7522
HbERF-IX	HbERF-IXa01	hevea_454_c20829	932
	HbERF-IXa02	hevea_454_rep_c14033	1111	CL1Contig9811	1096	scaff672
	HbERF-IXa03	hevea_454_c31433	1138	CL8461Contig3	695	scaff211
	HbERF-IXa04	hevea_454_rep_c63160	446
	HbERF-IXb01	hevea_454_c13287	688	CL6925Contig1	1158	scaff2511
	HbERF-IXb02	hevea_454_c19752	736	CL10861Contig1	736	scaff2511_2
	HbERF-IXb03	hevea_454_rep_c9973	1129	CL1054Contig1	1221	scaff16808
	HbERF-IXb04	hevea_454_rep_c12196	1134
	HbERF-IXb05	hevea_454_rep_c25450	1171
	HbERF-IXb06	hevea_454_rep_c86034	441
	HbERF-IXb07	hevea_454_rep_c9858	1119
	HbERF-IXb08	hevea_454_rep_c16062	941
	HbERF-IXc01	hevea_454_rep_c12109	898	CL108Contig2	887	scaff9033
	HbERF-IXc01.2			CL9759Contig1	934	scaff2511_5
	HbERF-IXc02	hevea_454_c72747	469	CL18540Contig1	470	scaff1976
	HbERF-IXc03	hevea_454_c37716	468
	HbERF-IXc04	hevea_454_rep_c3873	954	CL4147Contig3	888	scaff16191
	HbERF-IXc05	hevea_454_rep_c36947	983	CL4147Contig1	934	scaff139_2
	HbERF-IXc06	hevea_454_rep_c18341	1058	CL6690Contig1	1059	scaff8135
	HbERF-IXc07	hevea_454_rep_c27017	757
	HbERF-IXc08			CL15999Contig1	624	scaff22
HbERF-X	HbERF-Xa01	hevea_454_c58761	963	CL98Contig7	1193	scaff122
	HbERF-Xa02	hevea_454_rep_c8880	1427	CL98Contig4	1526	scaff1089
	HbERF-Xa03	hevea_454_rep_c30115	848
	HbERF-Xa04	hevea_454_rep_c67487	462	CL8005Contig3	466	scaff1804
	HbERF-Xa05	hevea_454_rep_c26270	1076
	HbERF-Xa06	hevea_454_rep_c36967	1091	CL8139Contig1	1696	scaff25745
	HbERF-Xa06.2			CL8351Contig1	1602	scaff3399
	HbERF-Xa07	hevea_454_rep_c24581	750
	HbERF-Xa08	hevea_454_c51284	572	CL17010Contig1	737	scaff1007
	HbERF-Xb01	hevea_454_rep_c21830	923	CL6880Contig1	1097	scaff1538
	HbERF-Xb02	hevea_454_c45860	557	CL8427Contig3	781	scaff36408
HbRAV	HbRAV-01	hevea_454_rep_c15925	1380
	HbRAV-02	hevea_454_rep_c13430	1383	CL957Contig1	1816	scaff1289
	HbRAV-03	hevea_454_rep_c8782	1369	CL957Contig4	1540	scaff504
	HbRAV-04	hevea_454_rep_c24256	1373	CL9171Contig1	1538	scaff2247
Soloist	HbSoloist1	hevea_454_rep_c14983	1520	CL2013Contig3	1520
	HbSoloist2	hevea_454_rep_c8142	1290
	HbSoloist3	hevea_454_rep_c46638	954

## Sheet: Table 7
Supplementary Table 7. RAP-Green analysis for inferences ortholog and paralog in phylogenetic comparing between Arabidopsis and Hevea trees
ERF-I
GENE1	kVALUE	DIST	SPEC	T-DUP	I-DUP	U-DUP	ORTHO	ULTRAP	GENE2	FSCORE
HbERF-Ib4_HEVBR	2	0.0265	1	0	0	0	TRUE	FALSE	HbERF-Ib2_HEVBR	0.977
HbERF-Ib4_HEVBR	2	0.0851	2	0	0	0	TRUE	FALSE	At4g39780_Ib_ARATH	0.918
HbERF-Ib4_HEVBR	2	0.0529	4	0	1	0	FALSE	FALSE	HbERF-Ib7_HEVBR	0.833
HbERF-Ib4_HEVBR	2	0.0529	4	0	1	0	FALSE	FALSE	HbERF-Ib5_HEVBR	0.833
HbERF-Ib4_HEVBR	2	0.0794	4	0	2	0	FALSE	FALSE	At1g78080_Ib_RAP2.4_WIND1_ARATH	0.732
HbERF-Ib4_HEVBR	2	0.0794	4	0	2	0	FALSE	FALSE	At1g22190_Ib_RAP2.4_ARATH	0.732
HbERF-Ib4_HEVBR	2	0.3384	4	0	4	0	FALSE	FALSE	At4g13620_Ib_ARATH	0.452
HbERF-Ib4_HEVBR	2	0.3546	5	0	4	0	FALSE	FALSE	HbERF-Ib11_HEVBR	0.439
HbERF-Ib4_HEVBR	2	0.3049	5	0	4	0	FALSE	FALSE	HbERF-Ib9_HEVBR	0.466
HbERF-Ib4_HEVBR	2	0.3766	3	0	4	0	FALSE	FALSE	At1g64380_Ib_ARATH	0.436
HbERF-Ib4_HEVBR	2	0.1636	3	0	4	0	FALSE	FALSE	At1g36060_Ib_ARATH	0.553
HbERF-Ib4_HEVBR	2	0.3906	3	0	5	1	FALSE	FALSE	At5g65130_Ib_ARATH	0.382
HbERF-Ib4_HEVBR	2	0.3912	3	0	5	1	FALSE	FALSE	At2g22200_Ib_ARATH	0.381
HbERF-Ib4_HEVBR	2	1	5	0	6	2	FALSE	FALSE	HbAP2-3_ARATH	0.073
HbERF-Ib4_HEVBR	2	1	5	0	6	2	FALSE	FALSE	HbAP2-5_ARATH	0.073
HbERF-Ib4_HEVBR	2	0.5396	5	0	6	1	FALSE	FALSE	At4g28140_Ia_ARATH	0.272
HbERF-Ib4_HEVBR	2	0.3276	5	0	6	0	FALSE	FALSE	At2g20880_Ia_ERF53	0.367
HbERF-Ib4_HEVBR	2	0.2444	4	0	6	0	FALSE	FALSE	HbERF-Ia1_HEVBR	0.408
HbERF-Ib2_HEVBR	2	0.0585	2	0	0	0	TRUE	FALSE	At4g39780_Ib_ARATH	0.94
HbERF-Ib2_HEVBR	2	0.0264	4	0	1	0	FALSE	FALSE	HbERF-Ib7_HEVBR	0.853
HbERF-Ib2_HEVBR	2	0.0264	4	0	1	0	FALSE	FALSE	HbERF-Ib5_HEVBR	0.853
HbERF-Ib2_HEVBR	2	0.0529	4	0	2	0	FALSE	FALSE	At1g78080_Ib_RAP2.4_WIND1_ARATH	0.75
HbERF-Ib2_HEVBR	2	0.0529	4	0	2	0	FALSE	FALSE	At1g22190_Ib_RAP2.4_ARATH	0.75
HbERF-Ib2_HEVBR	2	0.3118	4	0	4	0	FALSE	FALSE	At4g13620_Ib_ARATH	0.467
HbERF-Ib2_HEVBR	2	0.328	5	0	4	0	FALSE	FALSE	HbERF-Ib11_HEVBR	0.453
HbERF-Ib2_HEVBR	2	0.2783	5	0	4	0	FALSE	FALSE	HbERF-Ib9_HEVBR	0.48
HbERF-Ib2_HEVBR	2	0.3501	3	0	4	0	FALSE	FALSE	At1g64380_Ib_ARATH	0.451
HbERF-Ib2_HEVBR	2	0.1371	3	0	4	0	FALSE	FALSE	At1g36060_Ib_ARATH	0.567
HbERF-Ib2_HEVBR	2	0.3641	3	0	5	1	FALSE	FALSE	At5g65130_Ib_ARATH	0.395
HbERF-Ib2_HEVBR	2	0.3646	3	0	5	1	FALSE	FALSE	At2g22200_Ib_ARATH	0.394
HbERF-Ib2_HEVBR	2	1	5	0	6	2	FALSE	FALSE	HbAP2-3_ARATH	0.073
HbERF-Ib2_HEVBR	2	1	5	0	6	2	FALSE	FALSE	HbAP2-5_ARATH	0.073
HbERF-Ib2_HEVBR	2	0.513	5	0	6	1	FALSE	FALSE	At4g28140_Ia_ARATH	0.284
HbERF-Ib2_HEVBR	2	0.3011	5	0	6	0	FALSE	FALSE	At2g20880_Ia_ERF53	0.379
HbERF-Ib2_HEVBR	2	0.2178	4	0	6	0	FALSE	FALSE	HbERF-Ia1_HEVBR	0.419
At4g39780_Ib_ARATH	4	0.085	3	0	1	0	FALSE	FALSE	HbERF-Ib7_HEVBR	0.818
At4g39780_Ib_ARATH	4	0.085	3	0	1	0	FALSE	FALSE	HbERF-Ib5_HEVBR	0.818
At4g39780_Ib_ARATH	4	0.1115	3	0	2	0	FALSE	FALSE	At1g78080_Ib_RAP2.4_WIND1_ARATH	0.718
At4g39780_Ib_ARATH	4	0.1115	3	0	2	0	FALSE	FALSE	At1g22190_Ib_RAP2.4_ARATH	0.718
At4g39780_Ib_ARATH	4	0.3704	3	0	4	0	FALSE	FALSE	At4g13620_Ib_ARATH	0.439
At4g39780_Ib_ARATH	4	0.3866	4	0	4	0	FALSE	FALSE	HbERF-Ib11_HEVBR	0.426
At4g39780_Ib_ARATH	4	0.3369	4	0	4	0	FALSE	FALSE	HbERF-Ib9_HEVBR	0.453
At4g39780_Ib_ARATH	4	0.4087	2	0	4	0	FALSE	FALSE	At1g64380_Ib_ARATH	0.423
At4g39780_Ib_ARATH	4	0.1956	2	0	4	0	FALSE	FALSE	At1g36060_Ib_ARATH	0.541
At4g39780_Ib_ARATH	4	0.4226	2	0	5	1	FALSE	FALSE	At5g65130_Ib_ARATH	0.37
At4g39780_Ib_ARATH	4	0.4232	2	0	5	1	FALSE	FALSE	At2g22200_Ib_ARATH	0.369
At4g39780_Ib_ARATH	4	1	4	0	6	2	FALSE	FALSE	HbAP2-3_ARATH	0.074
At4g39780_Ib_ARATH	4	1	4	0	6	2	FALSE	FALSE	HbAP2-5_ARATH	0.074
At4g39780_Ib_ARATH	4	0.5716	4	0	6	1	FALSE	FALSE	At4g28140_Ia_ARATH	0.261
At4g39780_Ib_ARATH	4	0.3596	4	0	6	0	FALSE	FALSE	At2g20880_Ia_ERF53	0.357
At4g39780_Ib_ARATH	4	0.2764	3	0	6	0	FALSE	FALSE	HbERF-Ia1_HEVBR	0.398
HbERF-Ib7_HEVBR	4	0	1	0	0	0	TRUE	FALSE	HbERF-Ib5_HEVBR	1
HbERF-Ib7_HEVBR	4	0.0265	3	0	2	0	FALSE	FALSE	At1g78080_Ib_RAP2.4_WIND1_ARATH	0.775
HbERF-Ib7_HEVBR	4	0.0265	3	0	2	0	FALSE	FALSE	At1g22190_Ib_RAP2.4_ARATH	0.775
HbERF-Ib7_HEVBR	4	0.2854	3	0	4	0	FALSE	FALSE	At4g13620_Ib_ARATH	0.486
HbERF-Ib7_HEVBR	4	0.3016	4	0	4	0	FALSE	FALSE	HbERF-Ib11_HEVBR	0.472
HbERF-Ib7_HEVBR	4	0.2519	4	0	4	0	FALSE	FALSE	HbERF-Ib9_HEVBR	0.499
HbERF-Ib7_HEVBR	4	0.3236	2	0	4	0	FALSE	FALSE	At1g64380_Ib_ARATH	0.47
HbERF-Ib7_HEVBR	4	0.1106	2	0	4	0	FALSE	FALSE	At1g36060_Ib_ARATH	0.588
HbERF-Ib7_HEVBR	4	0.3376	2	0	5	1	FALSE	FALSE	At5g65130_Ib_ARATH	0.412
HbERF-Ib7_HEVBR	4	0.3382	2	0	5	1	FALSE	FALSE	At2g22200_Ib_ARATH	0.411
HbERF-Ib7_HEVBR	4	1	4	0	6	2	FALSE	FALSE	HbAP2-3_ARATH	0.074
HbERF-Ib7_HEVBR	4	1	4	0	6	2	FALSE	FALSE	HbAP2-5_ARATH	0.074
HbERF-Ib7_HEVBR	4	0.4866	4	0	6	1	FALSE	FALSE	At4g28140_Ia_ARATH	0.298
HbERF-Ib7_HEVBR	4	0.2746	4	0	6	0	FALSE	FALSE	At2g20880_Ia_ERF53	0.394
HbERF-Ib7_HEVBR	4	0.1914	3	0	6	0	FALSE	FALSE	HbERF-Ia1_HEVBR	0.435
HbERF-Ib5_HEVBR	4	0.0265	3	0	2	0	FALSE	FALSE	At1g78080_Ib_RAP2.4_WIND1_ARATH	0.775
HbERF-Ib5_HEVBR	4	0.0265	3	0	2	0	FALSE	FALSE	At1g22190_Ib_RAP2.4_ARATH	0.775
HbERF-Ib5_HEVBR	4	0.2854	3	0	4	0	FALSE	FALSE	At4g13620_Ib_ARATH	0.486
HbERF-Ib5_HEVBR	4	0.3016	4	0	4	0	FALSE	FALSE	HbERF-Ib11_HEVBR	0.472
HbERF-Ib5_HEVBR	4	0.2519	4	0	4	0	FALSE	FALSE	HbERF-Ib9_HEVBR	0.499
HbERF-Ib5_HEVBR	4	0.3236	2	0	4	0	FALSE	FALSE	At1g64380_Ib_ARATH	0.47
HbERF-Ib5_HEVBR	4	0.1106	2	0	4	0	FALSE	FALSE	At1g36060_Ib_ARATH	0.588
HbERF-Ib5_HEVBR	4	0.3376	2	0	5	1	FALSE	FALSE	At5g65130_Ib_ARATH	0.412
HbERF-Ib5_HEVBR	4	0.3382	2	0	5	1	FALSE	FALSE	At2g22200_Ib_ARATH	0.411
HbERF-Ib5_HEVBR	4	1	4	0	6	2	FALSE	FALSE	HbAP2-3_ARATH	0.074
HbERF-Ib5_HEVBR	4	1	4	0	6	2	FALSE	FALSE	HbAP2-5_ARATH	0.074
HbERF-Ib5_HEVBR	4	0.4866	4	0	6	1	FALSE	FALSE	At4g28140_Ia_ARATH	0.298
HbERF-Ib5_HEVBR	4	0.2746	4	0	6	0	FALSE	FALSE	At2g20880_Ia_ERF53	0.394
HbERF-Ib5_HEVBR	4	0.1914	3	0	6	0	FALSE	FALSE	HbERF-Ia1_HEVBR	0.435
At1g78080_Ib_RAP2.4_WIND1_ARATH	6	0	1	0	0	0	TRUE	FALSE	At1g22190_Ib_RAP2.4_ARATH	1
At1g78080_Ib_RAP2.4_WIND1_ARATH	6	0.2589	3	0	3	0	FALSE	FALSE	At4g13620_Ib_ARATH	0.556
At1g78080_Ib_RAP2.4_WIND1_ARATH	6	0.2751	4	0	3	0	FALSE	FALSE	HbERF-Ib11_HEVBR	0.541
At1g78080_Ib_RAP2.4_WIND1_ARATH	6	0.2254	4	0	3	0	FALSE	FALSE	HbERF-Ib9_HEVBR	0.571
At1g78080_Ib_RAP2.4_WIND1_ARATH	6	0.2971	2	0	3	0	FALSE	FALSE	At1g64380_Ib_ARATH	0.538
At1g78080_Ib_RAP2.4_WIND1_ARATH	6	0.0841	2	0	3	0	FALSE	FALSE	At1g36060_Ib_ARATH	0.669
At1g78080_Ib_RAP2.4_WIND1_ARATH	6	0.3111	2	0	4	1	FALSE	FALSE	At5g65130_Ib_ARATH	0.472
At1g78080_Ib_RAP2.4_WIND1_ARATH	6	0.3117	2	0	4	1	FALSE	FALSE	At2g22200_Ib_ARATH	0.472
At1g78080_Ib_RAP2.4_WIND1_ARATH	6	1	4	0	5	2	FALSE	FALSE	HbAP2-3_ARATH	0.082
At1g78080_Ib_RAP2.4_WIND1_ARATH	6	1	4	0	5	2	FALSE	FALSE	HbAP2-5_ARATH	0.082
At1g78080_Ib_RAP2.4_WIND1_ARATH	6	0.4601	4	0	5	1	FALSE	FALSE	At4g28140_Ia_ARATH	0.344
At1g78080_Ib_RAP2.4_WIND1_ARATH	6	0.2481	4	0	5	0	FALSE	FALSE	At2g20880_Ia_ERF53	0.451
At1g78080_Ib_RAP2.4_WIND1_ARATH	6	0.1649	3	0	5	0	FALSE	FALSE	HbERF-Ia1_HEVBR	0.497
At1g22190_Ib_RAP2.4_ARATH	6	0.2589	3	0	3	0	FALSE	FALSE	At4g13620_Ib_ARATH	0.556
At1g22190_Ib_RAP2.4_ARATH	6	0.2751	4	0	3	0	FALSE	FALSE	HbERF-Ib11_HEVBR	0.541
At1g22190_Ib_RAP2.4_ARATH	6	0.2254	4	0	3	0	FALSE	FALSE	HbERF-Ib9_HEVBR	0.571
At1g22190_Ib_RAP2.4_ARATH	6	0.2971	2	0	3	0	FALSE	FALSE	At1g64380_Ib_ARATH	0.538
At1g22190_Ib_RAP2.4_ARATH	6	0.0841	2	0	3	0	FALSE	FALSE	At1g36060_Ib_ARATH	0.669
At1g22190_Ib_RAP2.4_ARATH	6	0.3111	2	0	4	1	FALSE	FALSE	At5g65130_Ib_ARATH	0.472
At1g22190_Ib_RAP2.4_ARATH	6	0.3117	2	0	4	1	FALSE	FALSE	At2g22200_Ib_ARATH	0.472
At1g22190_Ib_RAP2.4_ARATH	6	1	4	0	5	2	FALSE	FALSE	HbAP2-3_ARATH	0.082
At1g22190_Ib_RAP2.4_ARATH	6	1	4	0	5	2	FALSE	FALSE	HbAP2-5_ARATH	0.082
At1g22190_Ib_RAP2.4_ARATH	6	0.4601	4	0	5	1	FALSE	FALSE	At4g28140_Ia_ARATH	0.344
At1g22190_Ib_RAP2.4_ARATH	6	0.2481	4	0	5	0	FALSE	FALSE	At2g20880_Ia_ERF53	0.451
At1g22190_Ib_RAP2.4_ARATH	6	0.1649	3	0	5	0	FALSE	FALSE	HbERF-Ia1_HEVBR	0.497
At4g13620_Ib_ARATH	3	0.2089	2	0	0	0	TRUE	FALSE	HbERF-Ib11_HEVBR	0.813
At4g13620_Ib_ARATH	3	0.1592	2	0	0	0	TRUE	FALSE	HbERF-Ib9_HEVBR	0.855
At4g13620_Ib_ARATH	3	0.4556	2	0	1	0	FALSE	FALSE	At1g64380_Ib_ARATH	0.544
At4g13620_Ib_ARATH	3	0.343	2	0	3	0	FALSE	FALSE	At1g36060_Ib_ARATH	0.51
At4g13620_Ib_ARATH	3	0.57	2	0	4	1	FALSE	FALSE	At5g65130_Ib_ARATH	0.33
At4g13620_Ib_ARATH	3	0.5705	2	0	4	1	FALSE	FALSE	At2g22200_Ib_ARATH	0.33
At4g13620_Ib_ARATH	3	1	4	0	5	2	FALSE	FALSE	HbAP2-3_ARATH	0.082
At4g13620_Ib_ARATH	3	1	4	0	5	2	FALSE	FALSE	HbAP2-5_ARATH	0.082
At4g13620_Ib_ARATH	3	0.7189	4	0	5	1	FALSE	FALSE	At4g28140_Ia_ARATH	0.219
At4g13620_Ib_ARATH	3	0.507	4	0	5	0	FALSE	FALSE	At2g20880_Ia_ERF53	0.325
At4g13620_Ib_ARATH	3	0.4237	3	0	5	0	FALSE	FALSE	HbERF-Ia1_HEVBR	0.369
HbERF-Ib11_HEVBR	2	0.0497	1	0	0	0	TRUE	FALSE	HbERF-Ib9_HEVBR	0.957
HbERF-Ib11_HEVBR	2	0.4718	3	0	1	0	FALSE	FALSE	At1g64380_Ib_ARATH	0.527
HbERF-Ib11_HEVBR	2	0.3592	3	0	3	0	FALSE	FALSE	At1g36060_Ib_ARATH	0.495
HbERF-Ib11_HEVBR	2	0.5862	3	0	4	1	FALSE	FALSE	At5g65130_Ib_ARATH	0.318
HbERF-Ib11_HEVBR	2	0.5867	3	0	4	1	FALSE	FALSE	At2g22200_Ib_ARATH	0.318
HbERF-Ib11_HEVBR	2	1	5	0	5	2	FALSE	FALSE	HbAP2-3_ARATH	0.081
HbERF-Ib11_HEVBR	2	1	5	0	5	2	FALSE	FALSE	HbAP2-5_ARATH	0.081
HbERF-Ib11_HEVBR	2	0.7351	5	0	5	1	FALSE	FALSE	At4g28140_Ia_ARATH	0.209
HbERF-Ib11_HEVBR	2	0.5232	5	0	5	0	FALSE	FALSE	At2g20880_Ia_ERF53	0.314
HbERF-Ib11_HEVBR	2	0.4399	4	0	5	0	FALSE	FALSE	HbERF-Ia1_HEVBR	0.358
HbERF-Ib9_HEVBR	2	0.4221	3	0	1	0	FALSE	FALSE	At1g64380_Ib_ARATH	0.564
HbERF-Ib9_HEVBR	2	0.3095	3	0	3	0	FALSE	FALSE	At1g36060_Ib_ARATH	0.525
HbERF-Ib9_HEVBR	2	0.5365	3	0	4	1	FALSE	FALSE	At5g65130_Ib_ARATH	0.345
HbERF-Ib9_HEVBR	2	0.537	3	0	4	1	FALSE	FALSE	At2g22200_Ib_ARATH	0.345
HbERF-Ib9_HEVBR	2	1	5	0	5	2	FALSE	FALSE	HbAP2-3_ARATH	0.081
HbERF-Ib9_HEVBR	2	1	5	0	5	2	FALSE	FALSE	HbAP2-5_ARATH	0.081
HbERF-Ib9_HEVBR	2	0.6854	5	0	5	1	FALSE	FALSE	At4g28140_Ia_ARATH	0.233
HbERF-Ib9_HEVBR	2	0.4735	5	0	5	0	FALSE	FALSE	At2g20880_Ia_ERF53	0.338
HbERF-Ib9_HEVBR	2	0.3902	4	0	5	0	FALSE	FALSE	HbERF-Ia1_HEVBR	0.382
At1g64380_Ib_ARATH	10	0.3812	1	0	3	0	FALSE	FALSE	At1g36060_Ib_ARATH	0.492
At1g64380_Ib_ARATH	10	0.6082	1	0	4	1	FALSE	FALSE	At5g65130_Ib_ARATH	0.312
At1g64380_Ib_ARATH	10	0.6088	1	0	4	1	FALSE	FALSE	At2g22200_Ib_ARATH	0.312
At1g64380_Ib_ARATH	10	1	3	0	5	2	FALSE	FALSE	HbAP2-3_ARATH	0.083
At1g64380_Ib_ARATH	10	1	3	0	5	2	FALSE	FALSE	HbAP2-5_ARATH	0.083
At1g64380_Ib_ARATH	10	0.7572	3	0	5	1	FALSE	FALSE	At4g28140_Ia_ARATH	0.203
At1g64380_Ib_ARATH	10	0.5452	3	0	5	0	FALSE	FALSE	At2g20880_Ia_ERF53	0.309
At1g64380_Ib_ARATH	10	0.462	2	0	5	0	FALSE	FALSE	HbERF-Ia1_HEVBR	0.354
At1g36060_Ib_ARATH	13	0.227	1	0	2	1	FALSE	FALSE	At5g65130_Ib_ARATH	0.646
At1g36060_Ib_ARATH	13	0.2275	1	0	2	1	FALSE	FALSE	At2g22200_Ib_ARATH	0.646
At1g36060_Ib_ARATH	13	1	3	0	3	2	FALSE	FALSE	HbAP2-3_ARATH	0.103
At1g36060_Ib_ARATH	13	1	3	0	3	2	FALSE	FALSE	HbAP2-5_ARATH	0.103
At1g36060_Ib_ARATH	13	0.3759	3	0	3	1	FALSE	FALSE	At4g28140_Ia_ARATH	0.48
At1g36060_Ib_ARATH	13	0.164	3	0	3	0	FALSE	FALSE	At2g20880_Ia_ERF53	0.614
At1g36060_Ib_ARATH	13	0.0807	2	0	3	0	FALSE	FALSE	HbERF-Ia1_HEVBR	0.672
At5g65130_Ib_ARATH	13	0.2449	0	0	0	2	FALSE	TRUE	At2g22200_Ib_ARATH	0.775
At5g65130_Ib_ARATH	13	1	3	0	2	3	FALSE	FALSE	HbAP2-3_ARATH	0.113
At5g65130_Ib_ARATH	13	1	3	0	2	3	FALSE	FALSE	HbAP2-5_ARATH	0.113
At5g65130_Ib_ARATH	13	0.561	3	0	2	2	FALSE	FALSE	At4g28140_Ia_ARATH	0.405
At5g65130_Ib_ARATH	13	0.3491	3	0	2	1	FALSE	FALSE	At2g20880_Ia_ERF53	0.552
At5g65130_Ib_ARATH	13	0.2658	2	0	2	1	FALSE	FALSE	HbERF-Ia1_HEVBR	0.613
At2g22200_Ib_ARATH	13	1	3	0	2	3	FALSE	FALSE	HbAP2-3_ARATH	0.113
At2g22200_Ib_ARATH	13	1	3	0	2	3	FALSE	FALSE	HbAP2-5_ARATH	0.113
At2g22200_Ib_ARATH	13	0.5616	3	0	2	2	FALSE	FALSE	At4g28140_Ia_ARATH	0.405
At2g22200_Ib_ARATH	13	0.3496	3	0	2	1	FALSE	FALSE	At2g20880_Ia_ERF53	0.551
At2g22200_Ib_ARATH	13	0.2664	2	0	2	1	FALSE	FALSE	HbERF-Ia1_HEVBR	0.613
HbAP2-3_ARATH	2	0.6526	0	0	0	2	FALSE	TRUE	HbAP2-5_ARATH	0.434
HbAP2-3_ARATH	2	1	0	0	0	3	FALSE	TRUE	At4g28140_Ia_ARATH	0.142
HbAP2-3_ARATH	2	1	1	0	0	2	TRUE	FALSE	At2g20880_Ia_ERF53	0.144
HbAP2-3_ARATH	2	1	2	0	0	2	TRUE	FALSE	HbERF-Ia1_HEVBR	0.142
HbAP2-5_ARATH	2	1	0	0	0	3	FALSE	TRUE	At4g28140_Ia_ARATH	0.142
HbAP2-5_ARATH	2	1	1	0	0	2	TRUE	FALSE	At2g20880_Ia_ERF53	0.144
HbAP2-5_ARATH	2	1	2	0	0	2	TRUE	FALSE	HbERF-Ia1_HEVBR	0.142
At4g28140_Ia_ARATH	3	0.2119	1	0	0	1	TRUE	FALSE	At2g20880_Ia_ERF53	0.811
At4g28140_Ia_ARATH	3	0.2952	2	0	0	1	TRUE	FALSE	HbERF-Ia1_HEVBR	0.733
At2g20880_Ia_ERF53	4	0.0832	2	0	0	0	TRUE	FALSE	HbERF-Ia1_HEVBR	0.919
ERF-II
GENE1	kVALUE	DIST	SPEC	T-DUP	I-DUP	U-DUP	ORTHO	ULTRAP	GENE2	FSCORE
At2g23340_IIa_DEAR3_ARATH	7	0.0889	2	0	2	0	FALSE	FALSE	At3g50260_IIa_CEJ1_DEAR1_ARATH	0.74
At2g23340_IIa_DEAR3_ARATH	7	0.066	2	0	2	0	FALSE	FALSE	At5g67190_IIa_DEAR2_ARATH	0.756
At2g23340_IIa_DEAR3_ARATH	7	0.0218	1	0	2	0	FALSE	FALSE	At4g36900_IIa_RAP2.10_DEAR4_ARATH	0.794
At2g23340_IIa_DEAR3_ARATH	7	0.0546	3	0	3	0	FALSE	FALSE	HbERF-IIa2_HEVBR	0.68
At2g23340_IIa_DEAR3_ARATH	7	0.0546	3	0	3	0	FALSE	FALSE	HbERF-IIa1_HEVBR	0.68
At2g23340_IIa_DEAR3_ARATH	7	0.1737	2	0	3	0	FALSE	FALSE	At1g46768_IIa_RAP2.1_ARATH	0.613
At2g23340_IIa_DEAR3_ARATH	7	0.1008	1	0	3	0	FALSE	FALSE	At4g06746_IIa_RAP2.9_DEAR5_ARATH	0.665
At2g23340_IIa_DEAR3_ARATH	7	1	1	0	6	2	FALSE	FALSE	At1g71520_IIc_ARATH	0.072
At2g23340_IIa_DEAR3_ARATH	7	1	1	0	6	2	FALSE	FALSE	At1g22810_IIc_ARATH	0.072
At2g23340_IIa_DEAR3_ARATH	7	1	1	0	6	1	FALSE	FALSE	At4g31060_IIb_ARATH	0.073
At2g23340_IIa_DEAR3_ARATH	7	0.8785	2	0	8	1	FALSE	FALSE	At1g74930_IIb_ORA47_ARATH	0.102
At2g23340_IIa_DEAR3_ARATH	7	0.7397	2	0	8	1	FALSE	FALSE	At1g19210_IIb_ARATH	0.153
At2g23340_IIa_DEAR3_ARATH	7	0.8054	2	0	8	0	FALSE	FALSE	HbERF-IIb2_HEVBR	0.13
At2g23340_IIa_DEAR3_ARATH	7	0.7392	1	0	8	0	FALSE	FALSE	HbERF-IIb1_HEVBR	0.156
At2g23340_IIa_DEAR3_ARATH	7	0.7723	1	0	7	0	FALSE	FALSE	At5g21960_IIb_ARATH	0.16
At2g23340_IIa_DEAR3_ARATH	7	0.399	1	0	5	1	FALSE	FALSE	HbERF-IIb4_HEVBR	0.383
At2g23340_IIa_DEAR3_ARATH	7	0.3299	1	0	5	1	FALSE	FALSE	HbERF-IIa3_HEVBR	0.418
At2g23340_IIa_DEAR3_ARATH	7	0.4941	1	0	4	1	FALSE	FALSE	At1g44830_IIb_ARATH	0.373
At2g23340_IIa_DEAR3_ARATH	7	0.5252	1	0	4	2	FALSE	FALSE	At1g77640_IIb_ARATH	0.352
At2g23340_IIa_DEAR3_ARATH	7	0.5197	1	0	4	2	FALSE	FALSE	At1g21910_IIb_DREB26_ARATH	0.355
At2g23340_IIa_DEAR3_ARATH	7	1	1	0	4	1	FALSE	FALSE	HbAP2-3_HEVBR	0.09
At2g23340_IIa_DEAR3_ARATH	7	1	1	0	4	1	FALSE	FALSE	HbAP2-5_HEVBR	0.09
At3g50260_IIa_CEJ1_DEAR1_ARATH	2	0.0229	1	0	0	0	TRUE	FALSE	At5g67190_IIa_DEAR2_ARATH	0.98
At3g50260_IIa_CEJ1_DEAR1_ARATH	2	0.0671	2	0	1	0	FALSE	FALSE	At4g36900_IIa_RAP2.10_DEAR4_ARATH	0.839
At3g50260_IIa_CEJ1_DEAR1_ARATH	2	0.0999	4	0	4	0	FALSE	FALSE	HbERF-IIa2_HEVBR	0.581
At3g50260_IIa_CEJ1_DEAR1_ARATH	2	0.0999	4	0	4	0	FALSE	FALSE	HbERF-IIa1_HEVBR	0.581
At3g50260_IIa_CEJ1_DEAR1_ARATH	2	0.219	3	0	4	0	FALSE	FALSE	At1g46768_IIa_RAP2.1_ARATH	0.521
At3g50260_IIa_CEJ1_DEAR1_ARATH	2	0.1461	2	0	4	0	FALSE	FALSE	At4g06746_IIa_RAP2.9_DEAR5_ARATH	0.567
At3g50260_IIa_CEJ1_DEAR1_ARATH	2	1	2	0	7	2	FALSE	FALSE	At1g71520_IIc_ARATH	0.064
At3g50260_IIa_CEJ1_DEAR1_ARATH	2	1	2	0	7	2	FALSE	FALSE	At1g22810_IIc_ARATH	0.064
At3g50260_IIa_CEJ1_DEAR1_ARATH	2	1	2	0	7	1	FALSE	FALSE	At4g31060_IIb_ARATH	0.065
At3g50260_IIa_CEJ1_DEAR1_ARATH	2	0.9239	3	0	9	1	FALSE	FALSE	At1g74930_IIb_ORA47_ARATH	0.076
At3g50260_IIa_CEJ1_DEAR1_ARATH	2	0.785	3	0	9	1	FALSE	FALSE	At1g19210_IIb_ARATH	0.121
At3g50260_IIa_CEJ1_DEAR1_ARATH	2	0.8507	3	0	9	0	FALSE	FALSE	HbERF-IIb2_HEVBR	0.101
At3g50260_IIa_CEJ1_DEAR1_ARATH	2	0.7845	2	0	9	0	FALSE	FALSE	HbERF-IIb1_HEVBR	0.124
At3g50260_IIa_CEJ1_DEAR1_ARATH	2	0.8177	2	0	8	0	FALSE	FALSE	At5g21960_IIb_ARATH	0.126
At3g50260_IIa_CEJ1_DEAR1_ARATH	2	0.4443	2	0	6	1	FALSE	FALSE	HbERF-IIb4_HEVBR	0.321
At3g50260_IIa_CEJ1_DEAR1_ARATH	2	0.3752	2	0	6	1	FALSE	FALSE	HbERF-IIa3_HEVBR	0.352
At3g50260_IIa_CEJ1_DEAR1_ARATH	2	0.5395	2	0	5	1	FALSE	FALSE	At1g44830_IIb_ARATH	0.309
At3g50260_IIa_CEJ1_DEAR1_ARATH	2	0.5705	2	0	5	2	FALSE	FALSE	At1g77640_IIb_ARATH	0.291
At3g50260_IIa_CEJ1_DEAR1_ARATH	2	0.565	2	0	5	2	FALSE	FALSE	At1g21910_IIb_DREB26_ARATH	0.294
At3g50260_IIa_CEJ1_DEAR1_ARATH	2	1	2	0	5	1	FALSE	FALSE	HbAP2-3_HEVBR	0.08
At3g50260_IIa_CEJ1_DEAR1_ARATH	2	1	2	0	5	1	FALSE	FALSE	HbAP2-5_HEVBR	0.08
At5g67190_IIa_DEAR2_ARATH	2	0.0442	2	0	1	0	FALSE	FALSE	At4g36900_IIa_RAP2.10_DEAR4_ARATH	0.857
At5g67190_IIa_DEAR2_ARATH	2	0.077	4	0	4	0	FALSE	FALSE	HbERF-IIa2_HEVBR	0.594
At5g67190_IIa_DEAR2_ARATH	2	0.077	4	0	4	0	FALSE	FALSE	HbERF-IIa1_HEVBR	0.594
At5g67190_IIa_DEAR2_ARATH	2	0.1961	3	0	4	0	FALSE	FALSE	At1g46768_IIa_RAP2.1_ARATH	0.534
At5g67190_IIa_DEAR2_ARATH	2	0.1232	2	0	4	0	FALSE	FALSE	At4g06746_IIa_RAP2.9_DEAR5_ARATH	0.58
At5g67190_IIa_DEAR2_ARATH	2	1	2	0	7	2	FALSE	FALSE	At1g71520_IIc_ARATH	0.064
At5g67190_IIa_DEAR2_ARATH	2	1	2	0	7	2	FALSE	FALSE	At1g22810_IIc_ARATH	0.064
At5g67190_IIa_DEAR2_ARATH	2	1	2	0	7	1	FALSE	FALSE	At4g31060_IIb_ARATH	0.065
At5g67190_IIa_DEAR2_ARATH	2	0.9009	3	0	9	1	FALSE	FALSE	At1g74930_IIb_ORA47_ARATH	0.084
At5g67190_IIa_DEAR2_ARATH	2	0.7621	3	0	9	1	FALSE	FALSE	At1g19210_IIb_ARATH	0.129
At5g67190_IIa_DEAR2_ARATH	2	0.8277	3	0	9	0	FALSE	FALSE	HbERF-IIb2_HEVBR	0.109
At5g67190_IIa_DEAR2_ARATH	2	0.7616	2	0	9	0	FALSE	FALSE	HbERF-IIb1_HEVBR	0.132
At5g67190_IIa_DEAR2_ARATH	2	0.7947	2	0	8	0	FALSE	FALSE	At5g21960_IIb_ARATH	0.134
At5g67190_IIa_DEAR2_ARATH	2	0.4214	2	0	6	1	FALSE	FALSE	HbERF-IIb4_HEVBR	0.331
At5g67190_IIa_DEAR2_ARATH	2	0.3523	2	0	6	1	FALSE	FALSE	HbERF-IIa3_HEVBR	0.362
At5g67190_IIa_DEAR2_ARATH	2	0.5165	2	0	5	1	FALSE	FALSE	At1g44830_IIb_ARATH	0.321
At5g67190_IIa_DEAR2_ARATH	2	0.5476	2	0	5	2	FALSE	FALSE	At1g77640_IIb_ARATH	0.302
At5g67190_IIa_DEAR2_ARATH	2	0.5421	2	0	5	2	FALSE	FALSE	At1g21910_IIb_DREB26_ARATH	0.305
At5g67190_IIa_DEAR2_ARATH	2	1	2	0	5	1	FALSE	FALSE	HbAP2-3_HEVBR	0.08
At5g67190_IIa_DEAR2_ARATH	2	1	2	0	5	1	FALSE	FALSE	HbAP2-5_HEVBR	0.08
At4g36900_IIa_RAP2.10_DEAR4_ARATH	3	0.0328	3	0	4	0	FALSE	FALSE	HbERF-IIa2_HEVBR	0.624
At4g36900_IIa_RAP2.10_DEAR4_ARATH	3	0.0328	3	0	4	0	FALSE	FALSE	HbERF-IIa1_HEVBR	0.624
At4g36900_IIa_RAP2.10_DEAR4_ARATH	3	0.1519	2	0	4	0	FALSE	FALSE	At1g46768_IIa_RAP2.1_ARATH	0.564
At4g36900_IIa_RAP2.10_DEAR4_ARATH	3	0.079	1	0	4	0	FALSE	FALSE	At4g06746_IIa_RAP2.9_DEAR5_ARATH	0.611
At4g36900_IIa_RAP2.10_DEAR4_ARATH	3	1	1	0	7	2	FALSE	FALSE	At1g71520_IIc_ARATH	0.065
At4g36900_IIa_RAP2.10_DEAR4_ARATH	3	1	1	0	7	2	FALSE	FALSE	At1g22810_IIc_ARATH	0.065
At4g36900_IIa_RAP2.10_DEAR4_ARATH	3	1	1	0	7	1	FALSE	FALSE	At4g31060_IIb_ARATH	0.065
At4g36900_IIa_RAP2.10_DEAR4_ARATH	3	0.8567	2	0	9	1	FALSE	FALSE	At1g74930_IIb_ORA47_ARATH	0.099
At4g36900_IIa_RAP2.10_DEAR4_ARATH	3	0.7179	2	0	9	1	FALSE	FALSE	At1g19210_IIb_ARATH	0.145
At4g36900_IIa_RAP2.10_DEAR4_ARATH	3	0.7835	2	0	9	0	FALSE	FALSE	HbERF-IIb2_HEVBR	0.124
At4g36900_IIa_RAP2.10_DEAR4_ARATH	3	0.7174	1	0	9	0	FALSE	FALSE	HbERF-IIb1_HEVBR	0.148
At4g36900_IIa_RAP2.10_DEAR4_ARATH	3	0.7505	1	0	8	0	FALSE	FALSE	At5g21960_IIb_ARATH	0.152
At4g36900_IIa_RAP2.10_DEAR4_ARATH	3	0.3772	1	0	6	1	FALSE	FALSE	HbERF-IIb4_HEVBR	0.355
At4g36900_IIa_RAP2.10_DEAR4_ARATH	3	0.3081	1	0	6	1	FALSE	FALSE	HbERF-IIa3_HEVBR	0.386
At4g36900_IIa_RAP2.10_DEAR4_ARATH	3	0.4723	1	0	5	1	FALSE	FALSE	At1g44830_IIb_ARATH	0.346
At4g36900_IIa_RAP2.10_DEAR4_ARATH	3	0.5034	1	0	5	2	FALSE	FALSE	At1g77640_IIb_ARATH	0.327
At4g36900_IIa_RAP2.10_DEAR4_ARATH	3	0.4979	1	0	5	2	FALSE	FALSE	At1g21910_IIb_DREB26_ARATH	0.33
At4g36900_IIa_RAP2.10_DEAR4_ARATH	3	1	1	0	5	1	FALSE	FALSE	HbAP2-3_HEVBR	0.081
At4g36900_IIa_RAP2.10_DEAR4_ARATH	3	1	1	0	5	1	FALSE	FALSE	HbAP2-5_HEVBR	0.081
HbERF-IIa2_HEVBR	2	0	1	0	0	0	TRUE	FALSE	HbERF-IIa1_HEVBR	1
HbERF-IIa2_HEVBR	2	0.1191	2	0	0	0	TRUE	FALSE	At1g46768_IIa_RAP2.1_ARATH	0.888
HbERF-IIa2_HEVBR	2	0.0678	3	0	1	0	FALSE	FALSE	At4g06746_IIa_RAP2.9_DEAR5_ARATH	0.83
HbERF-IIa2_HEVBR	2	1	3	0	6	2	FALSE	FALSE	At1g71520_IIc_ARATH	0.071
HbERF-IIa2_HEVBR	2	1	3	0	6	2	FALSE	FALSE	At1g22810_IIc_ARATH	0.071
HbERF-IIa2_HEVBR	2	1	3	0	6	1	FALSE	FALSE	At4g31060_IIb_ARATH	0.071
HbERF-IIa2_HEVBR	2	0.8895	4	0	8	1	FALSE	FALSE	At1g74930_IIb_ORA47_ARATH	0.096
HbERF-IIa2_HEVBR	2	0.7507	4	0	8	1	FALSE	FALSE	At1g19210_IIb_ARATH	0.146
HbERF-IIa2_HEVBR	2	0.8164	4	0	8	0	FALSE	FALSE	HbERF-IIb2_HEVBR	0.124
HbERF-IIa2_HEVBR	2	0.7502	3	0	8	0	FALSE	FALSE	HbERF-IIb1_HEVBR	0.149
HbERF-IIa2_HEVBR	2	0.7833	3	0	7	0	FALSE	FALSE	At5g21960_IIb_ARATH	0.152
HbERF-IIa2_HEVBR	2	0.41	3	0	5	1	FALSE	FALSE	HbERF-IIb4_HEVBR	0.37
HbERF-IIa2_HEVBR	2	0.3409	3	0	5	1	FALSE	FALSE	HbERF-IIa3_HEVBR	0.404
HbERF-IIa2_HEVBR	2	0.5051	3	0	4	1	FALSE	FALSE	At1g44830_IIb_ARATH	0.359
HbERF-IIa2_HEVBR	2	0.5362	3	0	4	2	FALSE	FALSE	At1g77640_IIb_ARATH	0.339
HbERF-IIa2_HEVBR	2	0.5307	3	0	4	2	FALSE	FALSE	At1g21910_IIb_DREB26_ARATH	0.342
HbERF-IIa2_HEVBR	2	1	3	0	4	1	FALSE	FALSE	HbAP2-3_HEVBR	0.088
HbERF-IIa2_HEVBR	2	1	3	0	4	1	FALSE	FALSE	HbAP2-5_HEVBR	0.088
HbERF-IIa1_HEVBR	2	0.1191	2	0	0	0	TRUE	FALSE	At1g46768_IIa_RAP2.1_ARATH	0.888
HbERF-IIa1_HEVBR	2	0.0678	3	0	1	0	FALSE	FALSE	At4g06746_IIa_RAP2.9_DEAR5_ARATH	0.83
HbERF-IIa1_HEVBR	2	1	3	0	6	2	FALSE	FALSE	At1g71520_IIc_ARATH	0.071
HbERF-IIa1_HEVBR	2	1	3	0	6	2	FALSE	FALSE	At1g22810_IIc_ARATH	0.071
HbERF-IIa1_HEVBR	2	1	3	0	6	1	FALSE	FALSE	At4g31060_IIb_ARATH	0.071
HbERF-IIa1_HEVBR	2	0.8895	4	0	8	1	FALSE	FALSE	At1g74930_IIb_ORA47_ARATH	0.096
HbERF-IIa1_HEVBR	2	0.7507	4	0	8	1	FALSE	FALSE	At1g19210_IIb_ARATH	0.146
HbERF-IIa1_HEVBR	2	0.8164	4	0	8	0	FALSE	FALSE	HbERF-IIb2_HEVBR	0.124
HbERF-IIa1_HEVBR	2	0.7502	3	0	8	0	FALSE	FALSE	HbERF-IIb1_HEVBR	0.149
HbERF-IIa1_HEVBR	2	0.7833	3	0	7	0	FALSE	FALSE	At5g21960_IIb_ARATH	0.152
HbERF-IIa1_HEVBR	2	0.41	3	0	5	1	FALSE	FALSE	HbERF-IIb4_HEVBR	0.37
HbERF-IIa1_HEVBR	2	0.3409	3	0	5	1	FALSE	FALSE	HbERF-IIa3_HEVBR	0.404
HbERF-IIa1_HEVBR	2	0.5051	3	0	4	1	FALSE	FALSE	At1g44830_IIb_ARATH	0.359
HbERF-IIa1_HEVBR	2	0.5362	3	0	4	2	FALSE	FALSE	At1g77640_IIb_ARATH	0.339
HbERF-IIa1_HEVBR	2	0.5307	3	0	4	2	FALSE	FALSE	At1g21910_IIb_DREB26_ARATH	0.342
HbERF-IIa1_HEVBR	2	1	3	0	4	1	FALSE	FALSE	HbAP2-3_HEVBR	0.088
HbERF-IIa1_HEVBR	2	1	3	0	4	1	FALSE	FALSE	HbAP2-5_HEVBR	0.088
At1g46768_IIa_RAP2.1_ARATH	3	0.1869	2	0	1	0	FALSE	FALSE	At4g06746_IIa_RAP2.9_DEAR5_ARATH	0.747
At1g46768_IIa_RAP2.1_ARATH	3	1	2	0	6	2	FALSE	FALSE	At1g71520_IIc_ARATH	0.071
At1g46768_IIa_RAP2.1_ARATH	3	1	2	0	6	2	FALSE	FALSE	At1g22810_IIc_ARATH	0.071
At1g46768_IIa_RAP2.1_ARATH	3	1	2	0	6	1	FALSE	FALSE	At4g31060_IIb_ARATH	0.072
At1g46768_IIa_RAP2.1_ARATH	3	1	3	0	8	1	FALSE	FALSE	At1g74930_IIb_ORA47_ARATH	0.058
At1g46768_IIa_RAP2.1_ARATH	3	0.8698	3	0	8	1	FALSE	FALSE	At1g19210_IIb_ARATH	0.104
At1g46768_IIa_RAP2.1_ARATH	3	0.9355	3	0	8	0	FALSE	FALSE	HbERF-IIb2_HEVBR	0.082
At1g46768_IIa_RAP2.1_ARATH	3	0.8693	2	0	8	0	FALSE	FALSE	HbERF-IIb1_HEVBR	0.107
At1g46768_IIa_RAP2.1_ARATH	3	0.9025	2	0	7	0	FALSE	FALSE	At5g21960_IIb_ARATH	0.105
At1g46768_IIa_RAP2.1_ARATH	3	0.5291	2	0	5	1	FALSE	FALSE	HbERF-IIb4_HEVBR	0.315
At1g46768_IIa_RAP2.1_ARATH	3	0.46	2	0	5	1	FALSE	FALSE	HbERF-IIa3_HEVBR	0.349
At1g46768_IIa_RAP2.1_ARATH	3	0.6242	2	0	4	1	FALSE	FALSE	At1g44830_IIb_ARATH	0.297
At1g46768_IIa_RAP2.1_ARATH	3	0.6553	2	0	4	2	FALSE	FALSE	At1g77640_IIb_ARATH	0.277
At1g46768_IIa_RAP2.1_ARATH	3	0.6498	2	0	4	2	FALSE	FALSE	At1g21910_IIb_DREB26_ARATH	0.28
At1g46768_IIa_RAP2.1_ARATH	3	1	2	0	4	1	FALSE	FALSE	HbAP2-3_HEVBR	0.089
At1g46768_IIa_RAP2.1_ARATH	3	1	2	0	4	1	FALSE	FALSE	HbAP2-5_HEVBR	0.089
At4g06746_IIa_RAP2.9_DEAR5_ARATH	7	1	1	0	6	2	FALSE	FALSE	At1g71520_IIc_ARATH	0.072
At4g06746_IIa_RAP2.9_DEAR5_ARATH	7	1	1	0	6	2	FALSE	FALSE	At1g22810_IIc_ARATH	0.072
At4g06746_IIa_RAP2.9_DEAR5_ARATH	7	1	1	0	6	1	FALSE	FALSE	At4g31060_IIb_ARATH	0.073
At4g06746_IIa_RAP2.9_DEAR5_ARATH	7	0.9358	2	0	8	1	FALSE	FALSE	At1g74930_IIb_ORA47_ARATH	0.082
At4g06746_IIa_RAP2.9_DEAR5_ARATH	7	0.7969	2	0	8	1	FALSE	FALSE	At1g19210_IIb_ARATH	0.132
At4g06746_IIa_RAP2.9_DEAR5_ARATH	7	0.8626	2	0	8	0	FALSE	FALSE	HbERF-IIb2_HEVBR	0.109
At4g06746_IIa_RAP2.9_DEAR5_ARATH	7	0.7964	1	0	8	0	FALSE	FALSE	HbERF-IIb1_HEVBR	0.135
At4g06746_IIa_RAP2.9_DEAR5_ARATH	7	0.8295	1	0	7	0	FALSE	FALSE	At5g21960_IIb_ARATH	0.136
At4g06746_IIa_RAP2.9_DEAR5_ARATH	7	0.4562	1	0	5	1	FALSE	FALSE	HbERF-IIb4_HEVBR	0.355
At4g06746_IIa_RAP2.9_DEAR5_ARATH	7	0.3871	1	0	5	1	FALSE	FALSE	HbERF-IIa3_HEVBR	0.389
At4g06746_IIa_RAP2.9_DEAR5_ARATH	7	0.5513	1	0	4	1	FALSE	FALSE	At1g44830_IIb_ARATH	0.341
At4g06746_IIa_RAP2.9_DEAR5_ARATH	7	0.5824	1	0	4	2	FALSE	FALSE	At1g77640_IIb_ARATH	0.32
At4g06746_IIa_RAP2.9_DEAR5_ARATH	7	0.5769	1	0	4	2	FALSE	FALSE	At1g21910_IIb_DREB26_ARATH	0.323
At4g06746_IIa_RAP2.9_DEAR5_ARATH	7	1	1	0	4	1	FALSE	FALSE	HbAP2-3_HEVBR	0.09
At4g06746_IIa_RAP2.9_DEAR5_ARATH	7	1	1	0	4	1	FALSE	FALSE	HbAP2-5_HEVBR	0.09
At1g71520_IIc_ARATH	2	0.1199	0	0	0	2	FALSE	TRUE	At1g22810_IIc_ARATH	0.878
At1g71520_IIc_ARATH	2	1	0	0	0	3	FALSE	TRUE	At4g31060_IIb_ARATH	0.134
At1g71520_IIc_ARATH	2	0.8974	2	0	3	3	FALSE	FALSE	At1g74930_IIb_ORA47_ARATH	0.159
At1g71520_IIc_ARATH	2	0.7586	2	0	3	3	FALSE	FALSE	At1g19210_IIb_ARATH	0.242
At1g71520_IIc_ARATH	2	0.8243	2	0	3	2	FALSE	FALSE	HbERF-IIb2_HEVBR	0.205
At1g71520_IIc_ARATH	2	0.7581	1	0	3	2	FALSE	FALSE	HbERF-IIb1_HEVBR	0.248
At1g71520_IIc_ARATH	2	0.7912	1	0	2	2	FALSE	FALSE	At5g21960_IIb_ARATH	0.253
At1g71520_IIc_ARATH	2	0.8757	1	0	2	3	FALSE	FALSE	HbERF-IIb4_HEVBR	0.193
At1g71520_IIc_ARATH	2	0.8066	1	0	2	3	FALSE	FALSE	HbERF-IIa3_HEVBR	0.24
At1g71520_IIc_ARATH	2	1	1	0	3	3	FALSE	FALSE	At1g44830_IIb_ARATH	0.098
At1g71520_IIc_ARATH	2	1	1	0	3	4	FALSE	FALSE	At1g77640_IIb_ARATH	0.097
At1g71520_IIc_ARATH	2	1	1	0	3	4	FALSE	FALSE	At1g21910_IIb_DREB26_ARATH	0.097
At1g71520_IIc_ARATH	2	1	1	0	5	3	FALSE	FALSE	HbAP2-3_HEVBR	0.079
At1g71520_IIc_ARATH	2	1	1	0	5	3	FALSE	FALSE	HbAP2-5_HEVBR	0.079
At1g22810_IIc_ARATH	2	1	0	0	0	3	FALSE	TRUE	At4g31060_IIb_ARATH	0.134
At1g22810_IIc_ARATH	2	1	2	0	3	3	FALSE	FALSE	At1g74930_IIb_ORA47_ARATH	0.097
At1g22810_IIc_ARATH	2	0.8785	2	0	3	3	FALSE	FALSE	At1g19210_IIb_ARATH	0.17
At1g22810_IIc_ARATH	2	0.9441	2	0	3	2	FALSE	FALSE	HbERF-IIb2_HEVBR	0.132
At1g22810_IIc_ARATH	2	0.878	1	0	3	2	FALSE	FALSE	HbERF-IIb1_HEVBR	0.174
At1g22810_IIc_ARATH	2	0.9111	1	0	2	2	FALSE	FALSE	At5g21960_IIb_ARATH	0.171
At1g22810_IIc_ARATH	2	0.9956	1	0	2	3	FALSE	FALSE	HbERF-IIb4_HEVBR	0.112
At1g22810_IIc_ARATH	2	0.9264	1	0	2	3	FALSE	FALSE	HbERF-IIa3_HEVBR	0.159
At1g22810_IIc_ARATH	2	1	1	0	3	3	FALSE	FALSE	At1g44830_IIb_ARATH	0.098
At1g22810_IIc_ARATH	2	1	1	0	3	4	FALSE	FALSE	At1g77640_IIb_ARATH	0.097
At1g22810_IIc_ARATH	2	1	1	0	3	4	FALSE	FALSE	At1g21910_IIb_DREB26_ARATH	0.097
At1g22810_IIc_ARATH	2	1	1	0	5	3	FALSE	FALSE	HbAP2-3_HEVBR	0.079
At1g22810_IIc_ARATH	2	1	1	0	5	3	FALSE	FALSE	HbAP2-5_HEVBR	0.079
At4g31060_IIb_ARATH	7	0.8182	2	0	3	2	FALSE	FALSE	At1g74930_IIb_ORA47_ARATH	0.209
At4g31060_IIb_ARATH	7	0.6794	2	0	3	2	FALSE	FALSE	At1g19210_IIb_ARATH	0.293
At4g31060_IIb_ARATH	7	0.745	2	0	3	1	FALSE	FALSE	HbERF-IIb2_HEVBR	0.256
At4g31060_IIb_ARATH	7	0.6789	1	0	3	1	FALSE	FALSE	HbERF-IIb1_HEVBR	0.299
At4g31060_IIb_ARATH	7	0.712	1	0	2	1	FALSE	FALSE	At5g21960_IIb_ARATH	0.31
At4g31060_IIb_ARATH	7	0.7965	1	0	2	2	FALSE	FALSE	HbERF-IIb4_HEVBR	0.249
At4g31060_IIb_ARATH	7	0.7273	1	0	2	2	FALSE	FALSE	HbERF-IIa3_HEVBR	0.296
At4g31060_IIb_ARATH	7	1	1	0	3	2	FALSE	FALSE	At1g44830_IIb_ARATH	0.099
At4g31060_IIb_ARATH	7	1	1	0	3	3	FALSE	FALSE	At1g77640_IIb_ARATH	0.098
At4g31060_IIb_ARATH	7	1	1	0	3	3	FALSE	FALSE	At1g21910_IIb_DREB26_ARATH	0.098
At4g31060_IIb_ARATH	7	1	1	0	5	2	FALSE	FALSE	HbAP2-3_HEVBR	0.08
At4g31060_IIb_ARATH	7	1	1	0	5	2	FALSE	FALSE	HbAP2-5_HEVBR	0.08
At1g74930_IIb_ORA47_ARATH	2	0.1388	0	0	0	2	FALSE	TRUE	At1g19210_IIb_ARATH	0.862
At1g74930_IIb_ORA47_ARATH	2	0.3328	1	0	0	1	TRUE	FALSE	HbERF-IIb2_HEVBR	0.706
At1g74930_IIb_ORA47_ARATH	2	0.2667	2	0	1	1	FALSE	FALSE	HbERF-IIb1_HEVBR	0.679
At1g74930_IIb_ORA47_ARATH	2	0.3846	2	0	2	1	FALSE	FALSE	At5g21960_IIb_ARATH	0.531
At1g74930_IIb_ORA47_ARATH	2	0.6178	2	0	4	2	FALSE	FALSE	HbERF-IIb4_HEVBR	0.298
At1g74930_IIb_ORA47_ARATH	2	0.5487	2	0	4	2	FALSE	FALSE	HbERF-IIa3_HEVBR	0.335
At1g74930_IIb_ORA47_ARATH	2	0.9374	2	0	5	2	FALSE	FALSE	At1g44830_IIb_ARATH	0.11
At1g74930_IIb_ORA47_ARATH	2	0.9684	2	0	5	3	FALSE	FALSE	At1g77640_IIb_ARATH	0.094
At1g74930_IIb_ORA47_ARATH	2	0.963	2	0	5	3	FALSE	FALSE	At1g21910_IIb_DREB26_ARATH	0.096
At1g74930_IIb_ORA47_ARATH	2	1	2	0	7	2	FALSE	FALSE	HbAP2-3_HEVBR	0.064
At1g74930_IIb_ORA47_ARATH	2	1	2	0	7	2	FALSE	FALSE	HbAP2-5_HEVBR	0.064
At1g19210_IIb_ARATH	2	0.194	1	0	0	1	TRUE	FALSE	HbERF-IIb2_HEVBR	0.824
At1g19210_IIb_ARATH	2	0.1278	2	0	1	1	FALSE	FALSE	HbERF-IIb1_HEVBR	0.785
At1g19210_IIb_ARATH	2	0.2457	2	0	2	1	FALSE	FALSE	At5g21960_IIb_ARATH	0.625
At1g19210_IIb_ARATH	2	0.4789	2	0	4	2	FALSE	FALSE	HbERF-IIb4_HEVBR	0.374
At1g19210_IIb_ARATH	2	0.4098	2	0	4	2	FALSE	FALSE	HbERF-IIa3_HEVBR	0.412
At1g19210_IIb_ARATH	2	0.7985	2	0	5	2	FALSE	FALSE	At1g44830_IIb_ARATH	0.179
At1g19210_IIb_ARATH	2	0.8296	2	0	5	3	FALSE	FALSE	At1g77640_IIb_ARATH	0.162
At1g19210_IIb_ARATH	2	0.8241	2	0	5	3	FALSE	FALSE	At1g21910_IIb_DREB26_ARATH	0.164
At1g19210_IIb_ARATH	2	1	2	0	7	2	FALSE	FALSE	HbAP2-3_HEVBR	0.064
At1g19210_IIb_ARATH	2	1	2	0	7	2	FALSE	FALSE	HbAP2-5_HEVBR	0.064
HbERF-IIb2_HEVBR	3	0.1935	2	0	1	0	FALSE	FALSE	HbERF-IIb1_HEVBR	0.742
HbERF-IIb2_HEVBR	3	0.3114	2	0	2	0	FALSE	FALSE	At5g21960_IIb_ARATH	0.586
HbERF-IIb2_HEVBR	3	0.5446	2	0	4	1	FALSE	FALSE	HbERF-IIb4_HEVBR	0.341
HbERF-IIb2_HEVBR	3	0.4755	2	0	4	1	FALSE	FALSE	HbERF-IIa3_HEVBR	0.379
HbERF-IIb2_HEVBR	3	0.8642	2	0	5	1	FALSE	FALSE	At1g44830_IIb_ARATH	0.148
HbERF-IIb2_HEVBR	3	0.8952	2	0	5	2	FALSE	FALSE	At1g77640_IIb_ARATH	0.131
HbERF-IIb2_HEVBR	3	0.8898	2	0	5	2	FALSE	FALSE	At1g21910_IIb_DREB26_ARATH	0.134
HbERF-IIb2_HEVBR	3	1	2	0	7	1	FALSE	FALSE	HbAP2-3_HEVBR	0.065
HbERF-IIb2_HEVBR	3	1	2	0	7	1	FALSE	FALSE	HbAP2-5_HEVBR	0.065
HbERF-IIb1_HEVBR	4	0.2452	1	0	2	0	FALSE	FALSE	At5g21960_IIb_ARATH	0.639
HbERF-IIb1_HEVBR	4	0.4784	1	0	4	1	FALSE	FALSE	HbERF-IIb4_HEVBR	0.382
HbERF-IIb1_HEVBR	4	0.4093	1	0	4	1	FALSE	FALSE	HbERF-IIa3_HEVBR	0.42
HbERF-IIb1_HEVBR	4	0.798	1	0	5	1	FALSE	FALSE	At1g44830_IIb_ARATH	0.182
HbERF-IIb1_HEVBR	4	0.8291	1	0	5	2	FALSE	FALSE	At1g77640_IIb_ARATH	0.165
HbERF-IIb1_HEVBR	4	0.8236	1	0	5	2	FALSE	FALSE	At1g21910_IIb_DREB26_ARATH	0.168
HbERF-IIb1_HEVBR	4	1	1	0	7	1	FALSE	FALSE	HbAP2-3_HEVBR	0.065
HbERF-IIb1_HEVBR	4	1	1	0	7	1	FALSE	FALSE	HbAP2-5_HEVBR	0.065
At5g21960_IIb_ARATH	7	0.5116	1	0	3	1	FALSE	FALSE	HbERF-IIb4_HEVBR	0.403
At5g21960_IIb_ARATH	7	0.4425	1	0	3	1	FALSE	FALSE	HbERF-IIa3_HEVBR	0.446
At5g21960_IIb_ARATH	7	0.8311	1	0	4	1	FALSE	FALSE	At1g44830_IIb_ARATH	0.184
At5g21960_IIb_ARATH	7	0.8622	1	0	4	2	FALSE	FALSE	At1g77640_IIb_ARATH	0.165
At5g21960_IIb_ARATH	7	0.8567	1	0	4	2	FALSE	FALSE	At1g21910_IIb_DREB26_ARATH	0.168
At5g21960_IIb_ARATH	7	1	1	0	6	1	FALSE	FALSE	HbAP2-3_HEVBR	0.073
At5g21960_IIb_ARATH	7	1	1	0	6	1	FALSE	FALSE	HbAP2-5_HEVBR	0.073
HbERF-IIb4_HEVBR	9	0.0691	0	0	0	2	FALSE	TRUE	HbERF-IIa3_HEVBR	0.921
HbERF-IIb4_HEVBR	9	0.4578	1	0	2	2	FALSE	FALSE	At1g44830_IIb_ARATH	0.481
HbERF-IIb4_HEVBR	9	0.4889	1	0	2	3	FALSE	FALSE	At1g77640_IIb_ARATH	0.455
HbERF-IIb4_HEVBR	9	0.4834	1	0	2	3	FALSE	FALSE	At1g21910_IIb_DREB26_ARATH	0.458
HbERF-IIb4_HEVBR	9	1	1	0	4	2	FALSE	FALSE	HbAP2-3_HEVBR	0.089
HbERF-IIb4_HEVBR	9	1	1	0	4	2	FALSE	FALSE	HbAP2-5_HEVBR	0.089
HbERF-IIa3_HEVBR	9	0.3887	1	0	2	2	FALSE	FALSE	At1g44830_IIb_ARATH	0.528
HbERF-IIa3_HEVBR	9	0.4198	1	0	2	3	FALSE	FALSE	At1g77640_IIb_ARATH	0.501
HbERF-IIa3_HEVBR	9	0.4143	1	0	2	3	FALSE	FALSE	At1g21910_IIb_DREB26_ARATH	0.505
HbERF-IIa3_HEVBR	9	1	1	0	4	2	FALSE	FALSE	HbAP2-3_HEVBR	0.089
HbERF-IIa3_HEVBR	9	1	1	0	4	2	FALSE	FALSE	HbAP2-5_HEVBR	0.089
At1g44830_IIb_ARATH	12	0.0752	0	0	0	3	FALSE	TRUE	At1g77640_IIb_ARATH	0.907
At1g44830_IIb_ARATH	12	0.0697	0	0	0	3	FALSE	TRUE	At1g21910_IIb_DREB26_ARATH	0.912
At1g44830_IIb_ARATH	12	1	1	0	3	2	FALSE	FALSE	HbAP2-3_HEVBR	0.099
At1g44830_IIb_ARATH	12	1	1	0	3	2	FALSE	FALSE	HbAP2-5_HEVBR	0.099
At1g77640_IIb_ARATH	2	0.0691	0	0	0	2	FALSE	TRUE	At1g21910_IIb_DREB26_ARATH	0.921
At1g77640_IIb_ARATH	2	1	1	0	3	3	FALSE	FALSE	HbAP2-3_HEVBR	0.098
At1g77640_IIb_ARATH	2	1	1	0	3	3	FALSE	FALSE	HbAP2-5_HEVBR	0.098
At1g21910_IIb_DREB26_ARATH	2	1	1	0	3	3	FALSE	FALSE	HbAP2-3_HEVBR	0.098
At1g21910_IIb_DREB26_ARATH	2	1	1	0	3	3	FALSE	FALSE	HbAP2-5_HEVBR	0.098
HbAP2-3_HEVBR	22	0.5215	0	0	0	2	FALSE	TRUE	HbAP2-5_HEVBR	0.54
ERF-III
GENE1	kVALUE	DIST	SPEC	T-DUP	I-DUP	U-DUP	ORTHO	ULTRAP	GENE2	FSCORE
At4g32800_IIIe_ARATH	7	0.0382	1	0	0	0	TRUE	FALSE	HbERF-IIIe4_HEVBR	0.966
At4g32800_IIIe_ARATH	7	0.1001	2	0	3	0	FALSE	FALSE	At5g11590_IIIe_TINY2_ARATH	0.658
At4g32800_IIIe_ARATH	7	0.1443	3	0	3	0	FALSE	FALSE	At5g25810_IIIe_TINY_ARATH	0.624
At4g32800_IIIe_ARATH	7	0.0998	4	0	3	0	FALSE	FALSE	HbERF-IIIe2_HEVBR	0.645
At4g32800_IIIe_ARATH	7	0.1194	4	0	3	0	FALSE	FALSE	HbERF-IIIe1_HEVBR	0.633
At4g32800_IIIe_ARATH	7	0.1617	3	0	2	0	FALSE	FALSE	At1g77200_IIIe_ARATH	0.681
At4g32800_IIIe_ARATH	7	0.1666	3	0	2	0	FALSE	FALSE	HbERF-IIIe3_HEVBR	0.678
At4g32800_IIIe_ARATH	7	0.0736	2	0	2	0	FALSE	FALSE	At2g25820_IIIe_ESE2_ARATH	0.75
At4g32800_IIIe_ARATH	7	0.1733	2	0	3	0	FALSE	FALSE	At3g16280_IIIe_ARATH	0.612
At4g32800_IIIe_ARATH	7	0.1543	3	0	4	0	FALSE	FALSE	At3g60490_IIId_ARATH	0.556
At4g32800_IIIe_ARATH	7	0.1147	3	0	4	0	FALSE	FALSE	HbERF-IIId2_HEVBR	0.578
At4g32800_IIIe_ARATH	7	0.1734	3	0	5	0	FALSE	FALSE	At2g44940_IIId_ARATH	0.49
At4g32800_IIIe_ARATH	7	0.1339	3	0	5	0	FALSE	FALSE	HbERF-IIId1_HEVBR	0.51
At4g32800_IIIe_ARATH	7	0.3034	4	0	6	0	FALSE	FALSE	At4g16750_IIId_ARATH	0.378
At4g32800_IIIe_ARATH	7	0.3013	4	0	6	0	FALSE	FALSE	At2g35700_IIId_ARATH	0.379
At4g32800_IIIe_ARATH	7	0.2459	3	0	6	0	FALSE	FALSE	HbERF-IIId3_HEVBR	0.408
At4g32800_IIIe_ARATH	7	0.6724	3	0	7	2	FALSE	FALSE	At1g12610_IIIc_DDF2/DREB1F_ARATH	0.189
At4g32800_IIIe_ARATH	7	0.7352	3	0	7	2	FALSE	FALSE	At1g63030_IIIc_DDF1/DREB1E_ARATH	0.163
At4g32800_IIIe_ARATH	7	0.5062	3	0	7	4	FALSE	FALSE	At4g25490_IIIc_CBF1/DREB1B_ARATH	0.25
At4g32800_IIIe_ARATH	7	0.5254	3	0	7	4	FALSE	FALSE	At4g25470_IIIc_CBF2/DREB1C_ARATH	0.243
At4g32800_IIIe_ARATH	7	0.4678	3	0	7	3	FALSE	FALSE	At4g25480_IIIc_CBF3/DREB1A_ARATH	0.268
At4g32800_IIIe_ARATH	7	0.4681	3	0	7	2	FALSE	FALSE	At5g51990_IIIc_CBF4/DREB1D_ARATH	0.271
At4g32800_IIIe_ARATH	7	0.428	3	0	7	0	FALSE	FALSE	HbERF-IIIc1_HEVBR	0.293
At4g32800_IIIe_ARATH	7	0.6901	2	0	10	0	FALSE	FALSE	At1g12630_IIIb_ARATH	0.136
At4g32800_IIIe_ARATH	7	0.7831	3	0	11	0	FALSE	FALSE	At1g63040_IIIb_ARATH	0.096
At4g32800_IIIe_ARATH	7	0.7345	4	0	11	0	FALSE	FALSE	HbERF-IIIb2_HEVBR	0.108
At4g32800_IIIe_ARATH	7	0.7578	4	0	11	0	FALSE	FALSE	HbERF-IIIb1_HEVBR	0.102
At4g32800_IIIe_ARATH	7	0.7517	2	0	11	0	FALSE	FALSE	At5g52020_IIIb_ARATH	0.106
At4g32800_IIIe_ARATH	7	0.6609	2	0	9	0	FALSE	FALSE	At2g36450_IIIb_HRD_ARATH	0.161
At4g32800_IIIe_ARATH	7	0.6317	3	0	9	0	FALSE	FALSE	At1g01250_IIIa_ARATH	0.169
At4g32800_IIIe_ARATH	7	0.7269	3	0	9	0	FALSE	FALSE	HbERF-IIIa1_HEVBR	0.138
At4g32800_IIIe_ARATH	7	0.9714	2	0	10	0	FALSE	FALSE	At1g33760_IIIa_ARATH	0.051
At4g32800_IIIe_ARATH	7	1	3	0	11	1	FALSE	FALSE	HbAP2-3_HEVBR	0.038
At4g32800_IIIe_ARATH	7	1	3	0	11	1	FALSE	FALSE	HbAP2-5_HEVBR	0.038
At4g32800_IIIe_ARATH	7	0.7935	3	0	11	0	FALSE	FALSE	At1g71450_IIIa_ARATH	0.094
HbERF-IIIe4_HEVBR	7	0.1021	2	0	3	0	FALSE	FALSE	At5g11590_IIIe_TINY2_ARATH	0.657
HbERF-IIIe4_HEVBR	7	0.1463	3	0	3	0	FALSE	FALSE	At5g25810_IIIe_TINY_ARATH	0.623
HbERF-IIIe4_HEVBR	7	0.1019	4	0	3	0	FALSE	FALSE	HbERF-IIIe2_HEVBR	0.644
HbERF-IIIe4_HEVBR	7	0.1215	4	0	3	0	FALSE	FALSE	HbERF-IIIe1_HEVBR	0.632
HbERF-IIIe4_HEVBR	7	0.1638	3	0	2	0	FALSE	FALSE	At1g77200_IIIe_ARATH	0.68
HbERF-IIIe4_HEVBR	7	0.1687	3	0	2	0	FALSE	FALSE	HbERF-IIIe3_HEVBR	0.676
HbERF-IIIe4_HEVBR	7	0.0757	2	0	2	0	FALSE	FALSE	At2g25820_IIIe_ESE2_ARATH	0.748
HbERF-IIIe4_HEVBR	7	0.1754	2	0	3	0	FALSE	FALSE	At3g16280_IIIe_ARATH	0.61
HbERF-IIIe4_HEVBR	7	0.1563	3	0	4	0	FALSE	FALSE	At3g60490_IIId_ARATH	0.555
HbERF-IIIe4_HEVBR	7	0.1168	3	0	4	0	FALSE	FALSE	HbERF-IIId2_HEVBR	0.577
HbERF-IIIe4_HEVBR	7	0.1754	3	0	5	0	FALSE	FALSE	At2g44940_IIId_ARATH	0.489
HbERF-IIIe4_HEVBR	7	0.136	3	0	5	0	FALSE	FALSE	HbERF-IIId1_HEVBR	0.509
HbERF-IIIe4_HEVBR	7	0.3055	4	0	6	0	FALSE	FALSE	At4g16750_IIId_ARATH	0.377
HbERF-IIIe4_HEVBR	7	0.3033	4	0	6	0	FALSE	FALSE	At2g35700_IIId_ARATH	0.378
HbERF-IIIe4_HEVBR	7	0.248	3	0	6	0	FALSE	FALSE	HbERF-IIId3_HEVBR	0.407
HbERF-IIIe4_HEVBR	7	0.6745	3	0	7	2	FALSE	FALSE	At1g12610_IIIc_DDF2/DREB1F_ARATH	0.188
HbERF-IIIe4_HEVBR	7	0.7372	3	0	7	2	FALSE	FALSE	At1g63030_IIIc_DDF1/DREB1E_ARATH	0.163
HbERF-IIIe4_HEVBR	7	0.5083	3	0	7	4	FALSE	FALSE	At4g25490_IIIc_CBF1/DREB1B_ARATH	0.25
HbERF-IIIe4_HEVBR	7	0.5274	3	0	7	4	FALSE	FALSE	At4g25470_IIIc_CBF2/DREB1C_ARATH	0.242
HbERF-IIIe4_HEVBR	7	0.4699	3	0	7	3	FALSE	FALSE	At4g25480_IIIc_CBF3/DREB1A_ARATH	0.267
HbERF-IIIe4_HEVBR	7	0.4702	3	0	7	2	FALSE	FALSE	At5g51990_IIIc_CBF4/DREB1D_ARATH	0.27
HbERF-IIIe4_HEVBR	7	0.43	3	0	7	0	FALSE	FALSE	HbERF-IIIc1_HEVBR	0.292
HbERF-IIIe4_HEVBR	7	0.6921	2	0	10	0	FALSE	FALSE	At1g12630_IIIb_ARATH	0.136
HbERF-IIIe4_HEVBR	7	0.7852	3	0	11	0	FALSE	FALSE	At1g63040_IIIb_ARATH	0.096
HbERF-IIIe4_HEVBR	7	0.7366	4	0	11	0	FALSE	FALSE	HbERF-IIIb2_HEVBR	0.108
HbERF-IIIe4_HEVBR	7	0.7599	4	0	11	0	FALSE	FALSE	HbERF-IIIb1_HEVBR	0.102
HbERF-IIIe4_HEVBR	7	0.7538	2	0	11	0	FALSE	FALSE	At5g52020_IIIb_ARATH	0.105
HbERF-IIIe4_HEVBR	7	0.663	2	0	9	0	FALSE	FALSE	At2g36450_IIIb_HRD_ARATH	0.161
HbERF-IIIe4_HEVBR	7	0.6337	3	0	9	0	FALSE	FALSE	At1g01250_IIIa_ARATH	0.169
HbERF-IIIe4_HEVBR	7	0.7289	3	0	9	0	FALSE	FALSE	HbERF-IIIa1_HEVBR	0.137
HbERF-IIIe4_HEVBR	7	0.9735	2	0	10	0	FALSE	FALSE	At1g33760_IIIa_ARATH	0.051
HbERF-IIIe4_HEVBR	7	1	3	0	11	1	FALSE	FALSE	HbAP2-3_HEVBR	0.038
HbERF-IIIe4_HEVBR	7	1	3	0	11	1	FALSE	FALSE	HbAP2-5_HEVBR	0.038
HbERF-IIIe4_HEVBR	7	0.7956	3	0	11	0	FALSE	FALSE	At1g71450_IIIa_ARATH	0.093
At5g11590_IIIe_TINY2_ARATH	5	0.0841	2	0	1	0	FALSE	FALSE	At5g25810_IIIe_TINY_ARATH	0.825
At5g11590_IIIe_TINY2_ARATH	5	0.0397	3	0	1	0	FALSE	FALSE	HbERF-IIIe2_HEVBR	0.851
At5g11590_IIIe_TINY2_ARATH	5	0.0593	3	0	1	0	FALSE	FALSE	HbERF-IIIe1_HEVBR	0.836
At5g11590_IIIe_TINY2_ARATH	5	0.1269	2	0	2	0	FALSE	FALSE	At1g77200_IIIe_ARATH	0.712
At5g11590_IIIe_TINY2_ARATH	5	0.1318	2	0	2	0	FALSE	FALSE	HbERF-IIIe3_HEVBR	0.709
At5g11590_IIIe_TINY2_ARATH	5	0.1008	1	0	4	0	FALSE	FALSE	At2g25820_IIIe_ESE2_ARATH	0.598
At5g11590_IIIe_TINY2_ARATH	5	0.2005	1	0	5	0	FALSE	FALSE	At3g16280_IIIe_ARATH	0.486
At5g11590_IIIe_TINY2_ARATH	5	0.1815	2	0	6	0	FALSE	FALSE	At3g60490_IIId_ARATH	0.442
At5g11590_IIIe_TINY2_ARATH	5	0.1419	2	0	6	0	FALSE	FALSE	HbERF-IIId2_HEVBR	0.46
At5g11590_IIIe_TINY2_ARATH	5	0.2006	2	0	7	0	FALSE	FALSE	At2g44940_IIId_ARATH	0.39
At5g11590_IIIe_TINY2_ARATH	5	0.1611	2	0	7	0	FALSE	FALSE	HbERF-IIId1_HEVBR	0.406
At5g11590_IIIe_TINY2_ARATH	5	0.3306	3	0	8	0	FALSE	FALSE	At4g16750_IIId_ARATH	0.299
At5g11590_IIIe_TINY2_ARATH	5	0.3285	3	0	8	0	FALSE	FALSE	At2g35700_IIId_ARATH	0.3
At5g11590_IIIe_TINY2_ARATH	5	0.2731	2	0	8	0	FALSE	FALSE	HbERF-IIId3_HEVBR	0.324
At5g11590_IIIe_TINY2_ARATH	5	0.6996	2	0	9	2	FALSE	FALSE	At1g12610_IIIc_DDF2/DREB1F_ARATH	0.145
At5g11590_IIIe_TINY2_ARATH	5	0.7624	2	0	9	2	FALSE	FALSE	At1g63030_IIIc_DDF1/DREB1E_ARATH	0.125
At5g11590_IIIe_TINY2_ARATH	5	0.5334	2	0	9	4	FALSE	FALSE	At4g25490_IIIc_CBF1/DREB1B_ARATH	0.196
At5g11590_IIIe_TINY2_ARATH	5	0.5526	2	0	9	4	FALSE	FALSE	At4g25470_IIIc_CBF2/DREB1C_ARATH	0.19
At5g11590_IIIe_TINY2_ARATH	5	0.495	2	0	9	3	FALSE	FALSE	At4g25480_IIIc_CBF3/DREB1A_ARATH	0.21
At5g11590_IIIe_TINY2_ARATH	5	0.4953	2	0	9	2	FALSE	FALSE	At5g51990_IIIc_CBF4/DREB1D_ARATH	0.212
At5g11590_IIIe_TINY2_ARATH	5	0.4552	2	0	9	0	FALSE	FALSE	HbERF-IIIc1_HEVBR	0.23
At5g11590_IIIe_TINY2_ARATH	5	0.7173	1	0	12	0	FALSE	FALSE	At1g12630_IIIb_ARATH	0.105
At5g11590_IIIe_TINY2_ARATH	5	0.8103	2	0	13	0	FALSE	FALSE	At1g63040_IIIb_ARATH	0.073
At5g11590_IIIe_TINY2_ARATH	5	0.7617	3	0	13	0	FALSE	FALSE	HbERF-IIIb2_HEVBR	0.083
At5g11590_IIIe_TINY2_ARATH	5	0.785	3	0	13	0	FALSE	FALSE	HbERF-IIIb1_HEVBR	0.078
At5g11590_IIIe_TINY2_ARATH	5	0.7789	1	0	13	0	FALSE	FALSE	At5g52020_IIIb_ARATH	0.08
At5g11590_IIIe_TINY2_ARATH	5	0.6881	1	0	11	0	FALSE	FALSE	At2g36450_IIIb_HRD_ARATH	0.124
At5g11590_IIIe_TINY2_ARATH	5	0.6589	2	0	11	0	FALSE	FALSE	At1g01250_IIIa_ARATH	0.131
At5g11590_IIIe_TINY2_ARATH	5	0.7541	2	0	11	0	FALSE	FALSE	HbERF-IIIa1_HEVBR	0.105
At5g11590_IIIe_TINY2_ARATH	5	0.9986	1	0	12	0	FALSE	FALSE	At1g33760_IIIa_ARATH	0.035
At5g11590_IIIe_TINY2_ARATH	5	1	2	0	13	1	FALSE	FALSE	HbAP2-3_HEVBR	0.031
At5g11590_IIIe_TINY2_ARATH	5	1	2	0	13	1	FALSE	FALSE	HbAP2-5_HEVBR	0.031
At5g11590_IIIe_TINY2_ARATH	5	0.8207	2	0	13	0	FALSE	FALSE	At1g71450_IIIa_ARATH	0.07
At5g25810_IIIe_TINY_ARATH	3	0.0839	2	0	0	0	TRUE	FALSE	HbERF-IIIe2_HEVBR	0.917
At5g25810_IIIe_TINY_ARATH	3	0.1034	2	0	0	0	TRUE	FALSE	HbERF-IIIe1_HEVBR	0.9
At5g25810_IIIe_TINY_ARATH	3	0.1711	3	0	2	0	FALSE	FALSE	At1g77200_IIIe_ARATH	0.675
At5g25810_IIIe_TINY_ARATH	3	0.176	3	0	2	0	FALSE	FALSE	HbERF-IIIe3_HEVBR	0.671
At5g25810_IIIe_TINY_ARATH	3	0.145	2	0	4	0	FALSE	FALSE	At2g25820_IIIe_ESE2_ARATH	0.567
At5g25810_IIIe_TINY_ARATH	3	0.2447	2	0	5	0	FALSE	FALSE	At3g16280_IIIe_ARATH	0.459
At5g25810_IIIe_TINY_ARATH	3	0.2257	3	0	6	0	FALSE	FALSE	At3g60490_IIId_ARATH	0.418
At5g25810_IIIe_TINY_ARATH	3	0.1861	3	0	6	0	FALSE	FALSE	HbERF-IIId2_HEVBR	0.436
At5g25810_IIIe_TINY_ARATH	3	0.2448	3	0	7	0	FALSE	FALSE	At2g44940_IIId_ARATH	0.368
At5g25810_IIIe_TINY_ARATH	3	0.2053	3	0	7	0	FALSE	FALSE	HbERF-IIId1_HEVBR	0.384
At5g25810_IIIe_TINY_ARATH	3	0.3748	4	0	8	0	FALSE	FALSE	At4g16750_IIId_ARATH	0.28
At5g25810_IIIe_TINY_ARATH	3	0.3727	4	0	8	0	FALSE	FALSE	At2g35700_IIId_ARATH	0.281
At5g25810_IIIe_TINY_ARATH	3	0.3173	3	0	8	0	FALSE	FALSE	HbERF-IIId3_HEVBR	0.304
At5g25810_IIIe_TINY_ARATH	3	0.7439	3	0	9	2	FALSE	FALSE	At1g12610_IIIc_DDF2/DREB1F_ARATH	0.129
At5g25810_IIIe_TINY_ARATH	3	0.8066	3	0	9	2	FALSE	FALSE	At1g63030_IIIc_DDF1/DREB1E_ARATH	0.109
At5g25810_IIIe_TINY_ARATH	3	0.5776	3	0	9	4	FALSE	FALSE	At4g25490_IIIc_CBF1/DREB1B_ARATH	0.18
At5g25810_IIIe_TINY_ARATH	3	0.5968	3	0	9	4	FALSE	FALSE	At4g25470_IIIc_CBF2/DREB1C_ARATH	0.174
At5g25810_IIIe_TINY_ARATH	3	0.5392	3	0	9	3	FALSE	FALSE	At4g25480_IIIc_CBF3/DREB1A_ARATH	0.194
At5g25810_IIIe_TINY_ARATH	3	0.5395	3	0	9	2	FALSE	FALSE	At5g51990_IIIc_CBF4/DREB1D_ARATH	0.196
At5g25810_IIIe_TINY_ARATH	3	0.4994	3	0	9	0	FALSE	FALSE	HbERF-IIIc1_HEVBR	0.213
At5g25810_IIIe_TINY_ARATH	3	0.7615	2	0	12	0	FALSE	FALSE	At1g12630_IIIb_ARATH	0.093
At5g25810_IIIe_TINY_ARATH	3	0.8545	3	0	13	0	FALSE	FALSE	At1g63040_IIIb_ARATH	0.062
At5g25810_IIIe_TINY_ARATH	3	0.8059	4	0	13	0	FALSE	FALSE	HbERF-IIIb2_HEVBR	0.072
At5g25810_IIIe_TINY_ARATH	3	0.8292	4	0	13	0	FALSE	FALSE	HbERF-IIIb1_HEVBR	0.067
At5g25810_IIIe_TINY_ARATH	3	0.8231	2	0	13	0	FALSE	FALSE	At5g52020_IIIb_ARATH	0.07
At5g25810_IIIe_TINY_ARATH	3	0.7323	2	0	11	0	FALSE	FALSE	At2g36450_IIIb_HRD_ARATH	0.111
At5g25810_IIIe_TINY_ARATH	3	0.7031	3	0	11	0	FALSE	FALSE	At1g01250_IIIa_ARATH	0.118
At5g25810_IIIe_TINY_ARATH	3	0.7983	3	0	11	0	FALSE	FALSE	HbERF-IIIa1_HEVBR	0.092
At5g25810_IIIe_TINY_ARATH	3	1	2	0	12	0	FALSE	FALSE	At1g33760_IIIa_ARATH	0.034
At5g25810_IIIe_TINY_ARATH	3	1	3	0	13	1	FALSE	FALSE	HbAP2-3_HEVBR	0.03
At5g25810_IIIe_TINY_ARATH	3	1	3	0	13	1	FALSE	FALSE	HbAP2-5_HEVBR	0.03
At5g25810_IIIe_TINY_ARATH	3	0.8649	3	0	13	0	FALSE	FALSE	At1g71450_IIIa_ARATH	0.06
HbERF-IIIe2_HEVBR	2	0.0195	1	0	0	0	TRUE	FALSE	HbERF-IIIe1_HEVBR	0.982
HbERF-IIIe2_HEVBR	2	0.1266	4	0	2	0	FALSE	FALSE	At1g77200_IIIe_ARATH	0.698
HbERF-IIIe2_HEVBR	2	0.1315	4	0	2	0	FALSE	FALSE	HbERF-IIIe3_HEVBR	0.695
HbERF-IIIe2_HEVBR	2	0.1006	3	0	4	0	FALSE	FALSE	At2g25820_IIIe_ESE2_ARATH	0.586
HbERF-IIIe2_HEVBR	2	0.2003	3	0	5	0	FALSE	FALSE	At3g16280_IIIe_ARATH	0.477
HbERF-IIIe2_HEVBR	2	0.1812	4	0	6	0	FALSE	FALSE	At3g60490_IIId_ARATH	0.433
HbERF-IIIe2_HEVBR	2	0.1417	4	0	6	0	FALSE	FALSE	HbERF-IIId2_HEVBR	0.451
HbERF-IIIe2_HEVBR	2	0.2003	4	0	7	0	FALSE	FALSE	At2g44940_IIId_ARATH	0.382
HbERF-IIIe2_HEVBR	2	0.1609	4	0	7	0	FALSE	FALSE	HbERF-IIId1_HEVBR	0.398
HbERF-IIIe2_HEVBR	2	0.3304	5	0	8	0	FALSE	FALSE	At4g16750_IIId_ARATH	0.293
HbERF-IIIe2_HEVBR	2	0.3282	5	0	8	0	FALSE	FALSE	At2g35700_IIId_ARATH	0.294
HbERF-IIIe2_HEVBR	2	0.2729	4	0	8	0	FALSE	FALSE	HbERF-IIId3_HEVBR	0.317
HbERF-IIIe2_HEVBR	2	0.6994	4	0	9	2	FALSE	FALSE	At1g12610_IIIc_DDF2/DREB1F_ARATH	0.142
HbERF-IIIe2_HEVBR	2	0.7621	4	0	9	2	FALSE	FALSE	At1g63030_IIIc_DDF1/DREB1E_ARATH	0.122
HbERF-IIIe2_HEVBR	2	0.5332	4	0	9	4	FALSE	FALSE	At4g25490_IIIc_CBF1/DREB1B_ARATH	0.192
HbERF-IIIe2_HEVBR	2	0.5523	4	0	9	4	FALSE	FALSE	At4g25470_IIIc_CBF2/DREB1C_ARATH	0.186
HbERF-IIIe2_HEVBR	2	0.4948	4	0	9	3	FALSE	FALSE	At4g25480_IIIc_CBF3/DREB1A_ARATH	0.206
HbERF-IIIe2_HEVBR	2	0.4951	4	0	9	2	FALSE	FALSE	At5g51990_IIIc_CBF4/DREB1D_ARATH	0.208
HbERF-IIIe2_HEVBR	2	0.4549	4	0	9	0	FALSE	FALSE	HbERF-IIIc1_HEVBR	0.226
HbERF-IIIe2_HEVBR	2	0.717	3	0	12	0	FALSE	FALSE	At1g12630_IIIb_ARATH	0.103
HbERF-IIIe2_HEVBR	2	0.8101	4	0	13	0	FALSE	FALSE	At1g63040_IIIb_ARATH	0.071
HbERF-IIIe2_HEVBR	2	0.7615	5	0	13	0	FALSE	FALSE	HbERF-IIIb2_HEVBR	0.081
HbERF-IIIe2_HEVBR	2	0.7848	5	0	13	0	FALSE	FALSE	HbERF-IIIb1_HEVBR	0.076
HbERF-IIIe2_HEVBR	2	0.7787	3	0	13	0	FALSE	FALSE	At5g52020_IIIb_ARATH	0.079
HbERF-IIIe2_HEVBR	2	0.6879	3	0	11	0	FALSE	FALSE	At2g36450_IIIb_HRD_ARATH	0.122
HbERF-IIIe2_HEVBR	2	0.6586	4	0	11	0	FALSE	FALSE	At1g01250_IIIa_ARATH	0.129
HbERF-IIIe2_HEVBR	2	0.7538	4	0	11	0	FALSE	FALSE	HbERF-IIIa1_HEVBR	0.103
HbERF-IIIe2_HEVBR	2	0.9984	3	0	12	0	FALSE	FALSE	At1g33760_IIIa_ARATH	0.034
HbERF-IIIe2_HEVBR	2	1	4	0	13	1	FALSE	FALSE	HbAP2-3_HEVBR	0.03
HbERF-IIIe2_HEVBR	2	1	4	0	13	1	FALSE	FALSE	HbAP2-5_HEVBR	0.03
HbERF-IIIe2_HEVBR	2	0.8205	4	0	13	0	FALSE	FALSE	At1g71450_IIIa_ARATH	0.069
HbERF-IIIe1_HEVBR	2	0.1462	4	0	2	0	FALSE	FALSE	At1g77200_IIIe_ARATH	0.685
HbERF-IIIe1_HEVBR	2	0.1511	4	0	2	0	FALSE	FALSE	HbERF-IIIe3_HEVBR	0.682
HbERF-IIIe1_HEVBR	2	0.1201	3	0	4	0	FALSE	FALSE	At2g25820_IIIe_ESE2_ARATH	0.575
HbERF-IIIe1_HEVBR	2	0.2198	3	0	5	0	FALSE	FALSE	At3g16280_IIIe_ARATH	0.467
HbERF-IIIe1_HEVBR	2	0.2008	4	0	6	0	FALSE	FALSE	At3g60490_IIId_ARATH	0.425
HbERF-IIIe1_HEVBR	2	0.1613	4	0	6	0	FALSE	FALSE	HbERF-IIId2_HEVBR	0.442
HbERF-IIIe1_HEVBR	2	0.2199	4	0	7	0	FALSE	FALSE	At2g44940_IIId_ARATH	0.374
HbERF-IIIe1_HEVBR	2	0.1804	4	0	7	0	FALSE	FALSE	HbERF-IIId1_HEVBR	0.39
HbERF-IIIe1_HEVBR	2	0.35	5	0	8	0	FALSE	FALSE	At4g16750_IIId_ARATH	0.286
HbERF-IIIe1_HEVBR	2	0.3478	5	0	8	0	FALSE	FALSE	At2g35700_IIId_ARATH	0.287
HbERF-IIIe1_HEVBR	2	0.2925	4	0	8	0	FALSE	FALSE	HbERF-IIId3_HEVBR	0.31
HbERF-IIIe1_HEVBR	2	0.719	4	0	9	2	FALSE	FALSE	At1g12610_IIIc_DDF2/DREB1F_ARATH	0.136
HbERF-IIIe1_HEVBR	2	0.7817	4	0	9	2	FALSE	FALSE	At1g63030_IIIc_DDF1/DREB1E_ARATH	0.116
HbERF-IIIe1_HEVBR	2	0.5528	4	0	9	4	FALSE	FALSE	At4g25490_IIIc_CBF1/DREB1B_ARATH	0.186
HbERF-IIIe1_HEVBR	2	0.5719	4	0	9	4	FALSE	FALSE	At4g25470_IIIc_CBF2/DREB1C_ARATH	0.18
HbERF-IIIe1_HEVBR	2	0.5143	4	0	9	3	FALSE	FALSE	At4g25480_IIIc_CBF3/DREB1A_ARATH	0.2
HbERF-IIIe1_HEVBR	2	0.5147	4	0	9	2	FALSE	FALSE	At5g51990_IIIc_CBF4/DREB1D_ARATH	0.202
HbERF-IIIe1_HEVBR	2	0.4745	4	0	9	0	FALSE	FALSE	HbERF-IIIc1_HEVBR	0.219
HbERF-IIIe1_HEVBR	2	0.7366	3	0	12	0	FALSE	FALSE	At1g12630_IIIb_ARATH	0.098
HbERF-IIIe1_HEVBR	2	0.8297	4	0	13	0	FALSE	FALSE	At1g63040_IIIb_ARATH	0.067
HbERF-IIIe1_HEVBR	2	0.7811	5	0	13	0	FALSE	FALSE	HbERF-IIIb2_HEVBR	0.077
HbERF-IIIe1_HEVBR	2	0.8044	5	0	13	0	FALSE	FALSE	HbERF-IIIb1_HEVBR	0.072
HbERF-IIIe1_HEVBR	2	0.7982	3	0	13	0	FALSE	FALSE	At5g52020_IIIb_ARATH	0.075
HbERF-IIIe1_HEVBR	2	0.7074	3	0	11	0	FALSE	FALSE	At2g36450_IIIb_HRD_ARATH	0.117
HbERF-IIIe1_HEVBR	2	0.6782	4	0	11	0	FALSE	FALSE	At1g01250_IIIa_ARATH	0.123
HbERF-IIIe1_HEVBR	2	0.7734	4	0	11	0	FALSE	FALSE	HbERF-IIIa1_HEVBR	0.098
HbERF-IIIe1_HEVBR	2	1	3	0	12	0	FALSE	FALSE	At1g33760_IIIa_ARATH	0.034
HbERF-IIIe1_HEVBR	2	1	4	0	13	1	FALSE	FALSE	HbAP2-3_HEVBR	0.03
HbERF-IIIe1_HEVBR	2	1	4	0	13	1	FALSE	FALSE	HbAP2-5_HEVBR	0.03
HbERF-IIIe1_HEVBR	2	0.8401	4	0	13	0	FALSE	FALSE	At1g71450_IIIa_ARATH	0.065
At1g77200_IIIe_ARATH	5	0.1201	1	0	0	0	TRUE	FALSE	HbERF-IIIe3_HEVBR	0.894
At1g77200_IIIe_ARATH	5	0.1625	2	0	3	0	FALSE	FALSE	At2g25820_IIIe_ESE2_ARATH	0.619
At1g77200_IIIe_ARATH	5	0.2622	2	0	4	0	FALSE	FALSE	At3g16280_IIIe_ARATH	0.5
At1g77200_IIIe_ARATH	5	0.2431	3	0	5	0	FALSE	FALSE	At3g60490_IIId_ARATH	0.455
At1g77200_IIIe_ARATH	5	0.2036	3	0	5	0	FALSE	FALSE	HbERF-IIId2_HEVBR	0.475
At1g77200_IIIe_ARATH	5	0.2622	3	0	6	0	FALSE	FALSE	At2g44940_IIId_ARATH	0.401
At1g77200_IIIe_ARATH	5	0.2228	3	0	6	0	FALSE	FALSE	HbERF-IIId1_HEVBR	0.419
At1g77200_IIIe_ARATH	5	0.3923	4	0	7	0	FALSE	FALSE	At4g16750_IIId_ARATH	0.304
At1g77200_IIIe_ARATH	5	0.3901	4	0	7	0	FALSE	FALSE	At2g35700_IIId_ARATH	0.305
At1g77200_IIIe_ARATH	5	0.3348	3	0	7	0	FALSE	FALSE	HbERF-IIId3_HEVBR	0.331
At1g77200_IIIe_ARATH	5	0.7613	3	0	8	2	FALSE	FALSE	At1g12610_IIIc_DDF2/DREB1F_ARATH	0.138
At1g77200_IIIe_ARATH	5	0.824	3	0	8	2	FALSE	FALSE	At1g63030_IIIc_DDF1/DREB1E_ARATH	0.115
At1g77200_IIIe_ARATH	5	0.5951	3	0	8	4	FALSE	FALSE	At4g25490_IIIc_CBF1/DREB1B_ARATH	0.194
At1g77200_IIIe_ARATH	5	0.6142	3	0	8	4	FALSE	FALSE	At4g25470_IIIc_CBF2/DREB1C_ARATH	0.187
At1g77200_IIIe_ARATH	5	0.5567	3	0	8	3	FALSE	FALSE	At4g25480_IIIc_CBF3/DREB1A_ARATH	0.209
At1g77200_IIIe_ARATH	5	0.557	3	0	8	2	FALSE	FALSE	At5g51990_IIIc_CBF4/DREB1D_ARATH	0.211
At1g77200_IIIe_ARATH	5	0.5168	3	0	8	0	FALSE	FALSE	HbERF-IIIc1_HEVBR	0.231
At1g77200_IIIe_ARATH	5	0.7789	2	0	11	0	FALSE	FALSE	At1g12630_IIIb_ARATH	0.098
At1g77200_IIIe_ARATH	5	0.872	3	0	12	0	FALSE	FALSE	At1g63040_IIIb_ARATH	0.065
At1g77200_IIIe_ARATH	5	0.8234	4	0	12	0	FALSE	FALSE	HbERF-IIIb2_HEVBR	0.076
At1g77200_IIIe_ARATH	5	0.8467	4	0	12	0	FALSE	FALSE	HbERF-IIIb1_HEVBR	0.071
At1g77200_IIIe_ARATH	5	0.8406	2	0	12	0	FALSE	FALSE	At5g52020_IIIb_ARATH	0.073
At1g77200_IIIe_ARATH	5	0.7498	2	0	10	0	FALSE	FALSE	At2g36450_IIIb_HRD_ARATH	0.118
At1g77200_IIIe_ARATH	5	0.7205	3	0	10	0	FALSE	FALSE	At1g01250_IIIa_ARATH	0.126
At1g77200_IIIe_ARATH	5	0.8157	3	0	10	0	FALSE	FALSE	HbERF-IIIa1_HEVBR	0.097
At1g77200_IIIe_ARATH	5	1	2	0	11	0	FALSE	FALSE	At1g33760_IIIa_ARATH	0.038
At1g77200_IIIe_ARATH	5	1	3	0	12	1	FALSE	FALSE	HbAP2-3_HEVBR	0.034
At1g77200_IIIe_ARATH	5	1	3	0	12	1	FALSE	FALSE	HbAP2-5_HEVBR	0.034
At1g77200_IIIe_ARATH	5	0.8824	3	0	12	0	FALSE	FALSE	At1g71450_IIIa_ARATH	0.063
HbERF-IIIe3_HEVBR	5	0.1674	2	0	3	0	FALSE	FALSE	At2g25820_IIIe_ESE2_ARATH	0.615
HbERF-IIIe3_HEVBR	5	0.2671	2	0	4	0	FALSE	FALSE	At3g16280_IIIe_ARATH	0.497
HbERF-IIIe3_HEVBR	5	0.248	3	0	5	0	FALSE	FALSE	At3g60490_IIId_ARATH	0.453
HbERF-IIIe3_HEVBR	5	0.2085	3	0	5	0	FALSE	FALSE	HbERF-IIId2_HEVBR	0.473
HbERF-IIIe3_HEVBR	5	0.2672	3	0	6	0	FALSE	FALSE	At2g44940_IIId_ARATH	0.399
HbERF-IIIe3_HEVBR	5	0.2277	3	0	6	0	FALSE	FALSE	HbERF-IIId1_HEVBR	0.417
HbERF-IIIe3_HEVBR	5	0.3972	4	0	7	0	FALSE	FALSE	At4g16750_IIId_ARATH	0.302
HbERF-IIIe3_HEVBR	5	0.395	4	0	7	0	FALSE	FALSE	At2g35700_IIId_ARATH	0.303
HbERF-IIIe3_HEVBR	5	0.3397	3	0	7	0	FALSE	FALSE	HbERF-IIId3_HEVBR	0.329
HbERF-IIIe3_HEVBR	5	0.7662	3	0	8	2	FALSE	FALSE	At1g12610_IIIc_DDF2/DREB1F_ARATH	0.136
HbERF-IIIe3_HEVBR	5	0.829	3	0	8	2	FALSE	FALSE	At1g63030_IIIc_DDF1/DREB1E_ARATH	0.113
HbERF-IIIe3_HEVBR	5	0.6	3	0	8	4	FALSE	FALSE	At4g25490_IIIc_CBF1/DREB1B_ARATH	0.192
HbERF-IIIe3_HEVBR	5	0.6191	3	0	8	4	FALSE	FALSE	At4g25470_IIIc_CBF2/DREB1C_ARATH	0.185
HbERF-IIIe3_HEVBR	5	0.5616	3	0	8	3	FALSE	FALSE	At4g25480_IIIc_CBF3/DREB1A_ARATH	0.208
HbERF-IIIe3_HEVBR	5	0.5619	3	0	8	2	FALSE	FALSE	At5g51990_IIIc_CBF4/DREB1D_ARATH	0.21
HbERF-IIIe3_HEVBR	5	0.5217	3	0	8	0	FALSE	FALSE	HbERF-IIIc1_HEVBR	0.229
HbERF-IIIe3_HEVBR	5	0.7839	2	0	11	0	FALSE	FALSE	At1g12630_IIIb_ARATH	0.097
HbERF-IIIe3_HEVBR	5	0.8769	3	0	12	0	FALSE	FALSE	At1g63040_IIIb_ARATH	0.064
HbERF-IIIe3_HEVBR	5	0.8283	4	0	12	0	FALSE	FALSE	HbERF-IIIb2_HEVBR	0.075
HbERF-IIIe3_HEVBR	5	0.8516	4	0	12	0	FALSE	FALSE	HbERF-IIIb1_HEVBR	0.069
HbERF-IIIe3_HEVBR	5	0.8455	2	0	12	0	FALSE	FALSE	At5g52020_IIIb_ARATH	0.072
HbERF-IIIe3_HEVBR	5	0.7547	2	0	10	0	FALSE	FALSE	At2g36450_IIIb_HRD_ARATH	0.117
HbERF-IIIe3_HEVBR	5	0.7254	3	0	10	0	FALSE	FALSE	At1g01250_IIIa_ARATH	0.124
HbERF-IIIe3_HEVBR	5	0.8206	3	0	10	0	FALSE	FALSE	HbERF-IIIa1_HEVBR	0.096
HbERF-IIIe3_HEVBR	5	1	2	0	11	0	FALSE	FALSE	At1g33760_IIIa_ARATH	0.038
HbERF-IIIe3_HEVBR	5	1	3	0	12	1	FALSE	FALSE	HbAP2-3_HEVBR	0.034
HbERF-IIIe3_HEVBR	5	1	3	0	12	1	FALSE	FALSE	HbAP2-5_HEVBR	0.034
HbERF-IIIe3_HEVBR	5	0.8873	3	0	12	0	FALSE	FALSE	At1g71450_IIIa_ARATH	0.061
At2g25820_IIIe_ESE2_ARATH	9	0.137	1	0	2	0	FALSE	FALSE	At3g16280_IIIe_ARATH	0.712
At2g25820_IIIe_ESE2_ARATH	9	0.1179	2	0	3	0	FALSE	FALSE	At3g60490_IIId_ARATH	0.647
At2g25820_IIIe_ESE2_ARATH	9	0.0784	2	0	3	0	FALSE	FALSE	HbERF-IIId2_HEVBR	0.672
At2g25820_IIIe_ESE2_ARATH	9	0.137	2	0	4	0	FALSE	FALSE	At2g44940_IIId_ARATH	0.571
At2g25820_IIIe_ESE2_ARATH	9	0.0976	2	0	4	0	FALSE	FALSE	HbERF-IIId1_HEVBR	0.594
At2g25820_IIIe_ESE2_ARATH	9	0.2671	3	0	5	0	FALSE	FALSE	At4g16750_IIId_ARATH	0.443
At2g25820_IIIe_ESE2_ARATH	9	0.2649	3	0	5	0	FALSE	FALSE	At2g35700_IIId_ARATH	0.444
At2g25820_IIIe_ESE2_ARATH	9	0.2096	2	0	5	0	FALSE	FALSE	HbERF-IIId3_HEVBR	0.477
At2g25820_IIIe_ESE2_ARATH	9	0.6361	2	0	6	2	FALSE	FALSE	At1g12610_IIIc_DDF2/DREB1F_ARATH	0.228
At2g25820_IIIe_ESE2_ARATH	9	0.6988	2	0	6	2	FALSE	FALSE	At1g63030_IIIc_DDF1/DREB1E_ARATH	0.2
At2g25820_IIIe_ESE2_ARATH	9	0.4699	2	0	6	4	FALSE	FALSE	At4g25490_IIIc_CBF1/DREB1B_ARATH	0.297
At2g25820_IIIe_ESE2_ARATH	9	0.489	2	0	6	4	FALSE	FALSE	At4g25470_IIIc_CBF2/DREB1C_ARATH	0.289
At2g25820_IIIe_ESE2_ARATH	9	0.4315	2	0	6	3	FALSE	FALSE	At4g25480_IIIc_CBF3/DREB1A_ARATH	0.317
At2g25820_IIIe_ESE2_ARATH	9	0.4318	2	0	6	2	FALSE	FALSE	At5g51990_IIIc_CBF4/DREB1D_ARATH	0.32
At2g25820_IIIe_ESE2_ARATH	9	0.3916	2	0	6	0	FALSE	FALSE	HbERF-IIIc1_HEVBR	0.345
At2g25820_IIIe_ESE2_ARATH	9	0.6537	1	0	9	0	FALSE	FALSE	At1g12630_IIIb_ARATH	0.165
At2g25820_IIIe_ESE2_ARATH	9	0.7468	2	0	10	0	FALSE	FALSE	At1g63040_IIIb_ARATH	0.119
At2g25820_IIIe_ESE2_ARATH	9	0.6982	3	0	10	0	FALSE	FALSE	HbERF-IIIb2_HEVBR	0.132
At2g25820_IIIe_ESE2_ARATH	9	0.7215	3	0	10	0	FALSE	FALSE	HbERF-IIIb1_HEVBR	0.125
At2g25820_IIIe_ESE2_ARATH	9	0.7154	1	0	10	0	FALSE	FALSE	At5g52020_IIIb_ARATH	0.13
At2g25820_IIIe_ESE2_ARATH	9	0.6245	1	0	8	0	FALSE	FALSE	At2g36450_IIIb_HRD_ARATH	0.195
At2g25820_IIIe_ESE2_ARATH	9	0.5953	2	0	8	0	FALSE	FALSE	At1g01250_IIIa_ARATH	0.204
At2g25820_IIIe_ESE2_ARATH	9	0.6905	2	0	8	0	FALSE	FALSE	HbERF-IIIa1_HEVBR	0.168
At2g25820_IIIe_ESE2_ARATH	9	0.9351	1	0	9	0	FALSE	FALSE	At1g33760_IIIa_ARATH	0.07
At2g25820_IIIe_ESE2_ARATH	9	1	2	0	10	1	FALSE	FALSE	HbAP2-3_HEVBR	0.042
At2g25820_IIIe_ESE2_ARATH	9	1	2	0	10	1	FALSE	FALSE	HbAP2-5_HEVBR	0.042
At2g25820_IIIe_ESE2_ARATH	9	0.7572	2	0	10	0	FALSE	FALSE	At1g71450_IIIa_ARATH	0.116
At3g16280_IIIe_ARATH	11	0.2176	2	0	2	0	FALSE	FALSE	At3g60490_IIId_ARATH	0.649
At3g16280_IIIe_ARATH	11	0.1781	2	0	2	0	FALSE	FALSE	HbERF-IIId2_HEVBR	0.676
At3g16280_IIIe_ARATH	11	0.2367	2	0	3	0	FALSE	FALSE	At2g44940_IIId_ARATH	0.572
At3g16280_IIIe_ARATH	11	0.1972	2	0	3	0	FALSE	FALSE	HbERF-IIId1_HEVBR	0.597
At3g16280_IIIe_ARATH	11	0.3668	3	0	4	0	FALSE	FALSE	At4g16750_IIId_ARATH	0.436
At3g16280_IIIe_ARATH	11	0.3646	3	0	4	0	FALSE	FALSE	At2g35700_IIId_ARATH	0.437
At3g16280_IIIe_ARATH	11	0.3093	2	0	4	0	FALSE	FALSE	HbERF-IIId3_HEVBR	0.473
At3g16280_IIIe_ARATH	11	0.7358	2	0	5	2	FALSE	FALSE	At1g12610_IIIc_DDF2/DREB1F_ARATH	0.204
At3g16280_IIIe_ARATH	11	0.7985	2	0	5	2	FALSE	FALSE	At1g63030_IIIc_DDF1/DREB1E_ARATH	0.172
At3g16280_IIIe_ARATH	11	0.5696	2	0	5	4	FALSE	FALSE	At4g25490_IIIc_CBF1/DREB1B_ARATH	0.281
At3g16280_IIIe_ARATH	11	0.5887	2	0	5	4	FALSE	FALSE	At4g25470_IIIc_CBF2/DREB1C_ARATH	0.272
At3g16280_IIIe_ARATH	11	0.5312	2	0	5	3	FALSE	FALSE	At4g25480_IIIc_CBF3/DREB1A_ARATH	0.303
At3g16280_IIIe_ARATH	11	0.5315	2	0	5	2	FALSE	FALSE	At5g51990_IIIc_CBF4/DREB1D_ARATH	0.306
At3g16280_IIIe_ARATH	11	0.4913	2	0	5	0	FALSE	FALSE	HbERF-IIIc1_HEVBR	0.333
At3g16280_IIIe_ARATH	11	0.7534	1	0	8	0	FALSE	FALSE	At1g12630_IIIb_ARATH	0.146
At3g16280_IIIe_ARATH	11	0.8465	2	0	9	0	FALSE	FALSE	At1g63040_IIIb_ARATH	0.099
At3g16280_IIIe_ARATH	11	0.7979	3	0	9	0	FALSE	FALSE	HbERF-IIIb2_HEVBR	0.114
At3g16280_IIIe_ARATH	11	0.8212	3	0	9	0	FALSE	FALSE	HbERF-IIIb1_HEVBR	0.106
At3g16280_IIIe_ARATH	11	0.8151	1	0	9	0	FALSE	FALSE	At5g52020_IIIb_ARATH	0.111
At3g16280_IIIe_ARATH	11	0.7242	1	0	7	0	FALSE	FALSE	At2g36450_IIIb_HRD_ARATH	0.175
At3g16280_IIIe_ARATH	11	0.695	2	0	7	0	FALSE	FALSE	At1g01250_IIIa_ARATH	0.185
At3g16280_IIIe_ARATH	11	0.7902	2	0	7	0	FALSE	FALSE	HbERF-IIIa1_HEVBR	0.146
At3g16280_IIIe_ARATH	11	1	1	0	8	0	FALSE	FALSE	At1g33760_IIIa_ARATH	0.053
At3g16280_IIIe_ARATH	11	1	2	0	9	1	FALSE	FALSE	HbAP2-3_HEVBR	0.047
At3g16280_IIIe_ARATH	11	1	2	0	9	1	FALSE	FALSE	HbAP2-5_HEVBR	0.047
At3g16280_IIIe_ARATH	11	0.8569	2	0	9	0	FALSE	FALSE	At1g71450_IIIa_ARATH	0.095
At3g60490_IIId_ARATH	11	0.0395	1	0	0	0	TRUE	FALSE	HbERF-IIId2_HEVBR	0.965
At3g60490_IIId_ARATH	11	0.0981	3	0	2	0	FALSE	FALSE	At2g44940_IIId_ARATH	0.725
At3g60490_IIId_ARATH	11	0.0586	3	0	2	0	FALSE	FALSE	HbERF-IIId1_HEVBR	0.753
At3g60490_IIId_ARATH	11	0.2282	4	0	3	0	FALSE	FALSE	At4g16750_IIId_ARATH	0.566
At3g60490_IIId_ARATH	11	0.226	4	0	3	0	FALSE	FALSE	At2g35700_IIId_ARATH	0.567
At3g60490_IIId_ARATH	11	0.1707	3	0	3	0	FALSE	FALSE	HbERF-IIId3_HEVBR	0.607
At3g60490_IIId_ARATH	11	0.5972	3	0	4	2	FALSE	FALSE	At1g12610_IIIc_DDF2/DREB1F_ARATH	0.3
At3g60490_IIId_ARATH	11	0.6599	3	0	4	2	FALSE	FALSE	At1g63030_IIIc_DDF1/DREB1E_ARATH	0.266
At3g60490_IIId_ARATH	11	0.431	3	0	4	4	FALSE	FALSE	At4g25490_IIIc_CBF1/DREB1B_ARATH	0.384
At3g60490_IIId_ARATH	11	0.4501	3	0	4	4	FALSE	FALSE	At4g25470_IIIc_CBF2/DREB1C_ARATH	0.374
At3g60490_IIId_ARATH	11	0.3926	3	0	4	3	FALSE	FALSE	At4g25480_IIIc_CBF3/DREB1A_ARATH	0.409
At3g60490_IIId_ARATH	11	0.3929	3	0	4	2	FALSE	FALSE	At5g51990_IIIc_CBF4/DREB1D_ARATH	0.413
At3g60490_IIId_ARATH	11	0.3527	3	0	4	0	FALSE	FALSE	HbERF-IIIc1_HEVBR	0.444
At3g60490_IIId_ARATH	11	0.6148	2	0	7	0	FALSE	FALSE	At1g12630_IIIb_ARATH	0.218
At3g60490_IIId_ARATH	11	0.7079	3	0	8	0	FALSE	FALSE	At1g63040_IIIb_ARATH	0.16
At3g60490_IIId_ARATH	11	0.6593	4	0	8	0	FALSE	FALSE	HbERF-IIIb2_HEVBR	0.176
At3g60490_IIId_ARATH	11	0.6826	4	0	8	0	FALSE	FALSE	HbERF-IIIb1_HEVBR	0.168
At3g60490_IIId_ARATH	11	0.6765	2	0	8	0	FALSE	FALSE	At5g52020_IIIb_ARATH	0.173
At3g60490_IIId_ARATH	11	0.5856	2	0	6	0	FALSE	FALSE	At2g36450_IIIb_HRD_ARATH	0.256
At3g60490_IIId_ARATH	11	0.5564	3	0	6	0	FALSE	FALSE	At1g01250_IIIa_ARATH	0.267
At3g60490_IIId_ARATH	11	0.6516	3	0	6	0	FALSE	FALSE	HbERF-IIIa1_HEVBR	0.223
At3g60490_IIId_ARATH	11	0.8962	2	0	7	0	FALSE	FALSE	At1g33760_IIIa_ARATH	0.102
At3g60490_IIId_ARATH	11	1	3	0	8	1	FALSE	FALSE	HbAP2-3_HEVBR	0.052
At3g60490_IIId_ARATH	11	1	3	0	8	1	FALSE	FALSE	HbAP2-5_HEVBR	0.052
At3g60490_IIId_ARATH	11	0.7183	3	0	8	0	FALSE	FALSE	At1g71450_IIIa_ARATH	0.156
HbERF-IIId2_HEVBR	11	0.0586	3	0	2	0	FALSE	FALSE	At2g44940_IIId_ARATH	0.753
HbERF-IIId2_HEVBR	11	0.0191	3	0	2	0	FALSE	FALSE	HbERF-IIId1_HEVBR	0.78
HbERF-IIId2_HEVBR	11	0.1887	4	0	3	0	FALSE	FALSE	At4g16750_IIId_ARATH	0.59
HbERF-IIId2_HEVBR	11	0.1865	4	0	3	0	FALSE	FALSE	At2g35700_IIId_ARATH	0.591
HbERF-IIId2_HEVBR	11	0.1311	3	0	3	0	FALSE	FALSE	HbERF-IIId3_HEVBR	0.632
HbERF-IIId2_HEVBR	11	0.5577	3	0	4	2	FALSE	FALSE	At1g12610_IIIc_DDF2/DREB1F_ARATH	0.322
HbERF-IIId2_HEVBR	11	0.6204	3	0	4	2	FALSE	FALSE	At1g63030_IIIc_DDF1/DREB1E_ARATH	0.288
HbERF-IIId2_HEVBR	11	0.3914	3	0	4	4	FALSE	FALSE	At4g25490_IIIc_CBF1/DREB1B_ARATH	0.406
HbERF-IIId2_HEVBR	11	0.4106	3	0	4	4	FALSE	FALSE	At4g25470_IIIc_CBF2/DREB1C_ARATH	0.395
HbERF-IIId2_HEVBR	11	0.353	3	0	4	3	FALSE	FALSE	At4g25480_IIIc_CBF3/DREB1A_ARATH	0.431
HbERF-IIId2_HEVBR	11	0.3533	3	0	4	2	FALSE	FALSE	At5g51990_IIIc_CBF4/DREB1D_ARATH	0.435
HbERF-IIId2_HEVBR	11	0.3132	3	0	4	0	FALSE	FALSE	HbERF-IIIc1_HEVBR	0.466
HbERF-IIId2_HEVBR	11	0.5753	2	0	7	0	FALSE	FALSE	At1g12630_IIIb_ARATH	0.235
HbERF-IIId2_HEVBR	11	0.6684	3	0	8	0	FALSE	FALSE	At1g63040_IIIb_ARATH	0.175
HbERF-IIId2_HEVBR	11	0.6198	4	0	8	0	FALSE	FALSE	HbERF-IIIb2_HEVBR	0.191
HbERF-IIId2_HEVBR	11	0.643	4	0	8	0	FALSE	FALSE	HbERF-IIIb1_HEVBR	0.182
HbERF-IIId2_HEVBR	11	0.6369	2	0	8	0	FALSE	FALSE	At5g52020_IIIb_ARATH	0.188
HbERF-IIId2_HEVBR	11	0.5461	2	0	6	0	FALSE	FALSE	At2g36450_IIIb_HRD_ARATH	0.274
HbERF-IIId2_HEVBR	11	0.5169	3	0	6	0	FALSE	FALSE	At1g01250_IIIa_ARATH	0.285
HbERF-IIId2_HEVBR	11	0.6121	3	0	6	0	FALSE	FALSE	HbERF-IIIa1_HEVBR	0.241
HbERF-IIId2_HEVBR	11	0.8566	2	0	7	0	FALSE	FALSE	At1g33760_IIIa_ARATH	0.118
HbERF-IIId2_HEVBR	11	1	3	0	8	1	FALSE	FALSE	HbAP2-3_HEVBR	0.052
HbERF-IIId2_HEVBR	11	1	3	0	8	1	FALSE	FALSE	HbAP2-5_HEVBR	0.052
HbERF-IIId2_HEVBR	11	0.6788	3	0	8	0	FALSE	FALSE	At1g71450_IIIa_ARATH	0.171
At2g44940_IIId_ARATH	13	0.0394	1	0	0	0	TRUE	FALSE	HbERF-IIId1_HEVBR	0.965
At2g44940_IIId_ARATH	13	0.209	4	0	2	0	FALSE	FALSE	At4g16750_IIId_ARATH	0.642
At2g44940_IIId_ARATH	13	0.2068	4	0	2	0	FALSE	FALSE	At2g35700_IIId_ARATH	0.643
At2g44940_IIId_ARATH	13	0.1515	3	0	2	0	FALSE	FALSE	HbERF-IIId3_HEVBR	0.688
At2g44940_IIId_ARATH	13	0.578	3	0	3	2	FALSE	FALSE	At1g12610_IIIc_DDF2/DREB1F_ARATH	0.346
At2g44940_IIId_ARATH	13	0.6407	3	0	3	2	FALSE	FALSE	At1g63030_IIIc_DDF1/DREB1E_ARATH	0.307
At2g44940_IIId_ARATH	13	0.4118	3	0	3	4	FALSE	FALSE	At4g25490_IIIc_CBF1/DREB1B_ARATH	0.439
At2g44940_IIId_ARATH	13	0.4309	3	0	3	4	FALSE	FALSE	At4g25470_IIIc_CBF2/DREB1C_ARATH	0.427
At2g44940_IIId_ARATH	13	0.3733	3	0	3	3	FALSE	FALSE	At4g25480_IIIc_CBF3/DREB1A_ARATH	0.466
At2g44940_IIId_ARATH	13	0.3737	3	0	3	2	FALSE	FALSE	At5g51990_IIIc_CBF4/DREB1D_ARATH	0.471
At2g44940_IIId_ARATH	13	0.3335	3	0	3	0	FALSE	FALSE	HbERF-IIIc1_HEVBR	0.505
At2g44940_IIId_ARATH	13	0.5956	2	0	6	0	FALSE	FALSE	At1g12630_IIIb_ARATH	0.251
At2g44940_IIId_ARATH	13	0.6887	3	0	7	0	FALSE	FALSE	At1g63040_IIIb_ARATH	0.186
At2g44940_IIId_ARATH	13	0.6401	4	0	7	0	FALSE	FALSE	HbERF-IIIb2_HEVBR	0.204
At2g44940_IIId_ARATH	13	0.6634	4	0	7	0	FALSE	FALSE	HbERF-IIIb1_HEVBR	0.194
At2g44940_IIId_ARATH	13	0.6572	2	0	7	0	FALSE	FALSE	At5g52020_IIIb_ARATH	0.201
At2g44940_IIId_ARATH	13	0.5664	2	0	5	0	FALSE	FALSE	At2g36450_IIIb_HRD_ARATH	0.294
At2g44940_IIId_ARATH	13	0.5372	3	0	5	0	FALSE	FALSE	At1g01250_IIIa_ARATH	0.306
At2g44940_IIId_ARATH	13	0.6324	3	0	5	0	FALSE	FALSE	HbERF-IIIa1_HEVBR	0.258
At2g44940_IIId_ARATH	13	0.8769	2	0	6	0	FALSE	FALSE	At1g33760_IIIa_ARATH	0.122
At2g44940_IIId_ARATH	13	1	3	0	7	1	FALSE	FALSE	HbAP2-3_HEVBR	0.058
At2g44940_IIId_ARATH	13	1	3	0	7	1	FALSE	FALSE	HbAP2-5_HEVBR	0.058
At2g44940_IIId_ARATH	13	0.6991	3	0	7	0	FALSE	FALSE	At1g71450_IIIa_ARATH	0.182
HbERF-IIId1_HEVBR	13	0.1695	4	0	2	0	FALSE	FALSE	At4g16750_IIId_ARATH	0.669
HbERF-IIId1_HEVBR	13	0.1673	4	0	2	0	FALSE	FALSE	At2g35700_IIId_ARATH	0.67
HbERF-IIId1_HEVBR	13	0.112	3	0	2	0	FALSE	FALSE	HbERF-IIId3_HEVBR	0.716
HbERF-IIId1_HEVBR	13	0.5385	3	0	3	2	FALSE	FALSE	At1g12610_IIIc_DDF2/DREB1F_ARATH	0.37
HbERF-IIId1_HEVBR	13	0.6012	3	0	3	2	FALSE	FALSE	At1g63030_IIIc_DDF1/DREB1E_ARATH	0.331
HbERF-IIId1_HEVBR	13	0.3723	3	0	3	4	FALSE	FALSE	At4g25490_IIIc_CBF1/DREB1B_ARATH	0.462
HbERF-IIId1_HEVBR	13	0.3914	3	0	3	4	FALSE	FALSE	At4g25470_IIIc_CBF2/DREB1C_ARATH	0.451
HbERF-IIId1_HEVBR	13	0.3339	3	0	3	3	FALSE	FALSE	At4g25480_IIIc_CBF3/DREB1A_ARATH	0.49
HbERF-IIId1_HEVBR	13	0.3342	3	0	3	2	FALSE	FALSE	At5g51990_IIIc_CBF4/DREB1D_ARATH	0.495
HbERF-IIId1_HEVBR	13	0.294	3	0	3	0	FALSE	FALSE	HbERF-IIIc1_HEVBR	0.53
HbERF-IIId1_HEVBR	13	0.5561	2	0	6	0	FALSE	FALSE	At1g12630_IIIb_ARATH	0.27
HbERF-IIId1_HEVBR	13	0.6492	3	0	7	0	FALSE	FALSE	At1g63040_IIIb_ARATH	0.202
HbERF-IIId1_HEVBR	13	0.6006	4	0	7	0	FALSE	FALSE	HbERF-IIIb2_HEVBR	0.22
HbERF-IIId1_HEVBR	13	0.6239	4	0	7	0	FALSE	FALSE	HbERF-IIIb1_HEVBR	0.21
HbERF-IIId1_HEVBR	13	0.6178	2	0	7	0	FALSE	FALSE	At5g52020_IIIb_ARATH	0.217
HbERF-IIId1_HEVBR	13	0.527	2	0	5	0	FALSE	FALSE	At2g36450_IIIb_HRD_ARATH	0.315
HbERF-IIId1_HEVBR	13	0.4977	3	0	5	0	FALSE	FALSE	At1g01250_IIIa_ARATH	0.326
HbERF-IIId1_HEVBR	13	0.5929	3	0	5	0	FALSE	FALSE	HbERF-IIIa1_HEVBR	0.278
HbERF-IIId1_HEVBR	13	0.8375	2	0	6	0	FALSE	FALSE	At1g33760_IIIa_ARATH	0.14
HbERF-IIId1_HEVBR	13	1	3	0	7	1	FALSE	FALSE	HbAP2-3_HEVBR	0.058
HbERF-IIId1_HEVBR	13	1	3	0	7	1	FALSE	FALSE	HbAP2-5_HEVBR	0.058
HbERF-IIId1_HEVBR	13	0.6596	3	0	7	0	FALSE	FALSE	At1g71450_IIIa_ARATH	0.198
At4g16750_IIId_ARATH	2	0.0386	1	0	0	0	TRUE	FALSE	At2g35700_IIId_ARATH	0.966
At4g16750_IIId_ARATH	2	0.1003	2	0	0	0	TRUE	FALSE	HbERF-IIId3_HEVBR	0.903
At4g16750_IIId_ARATH	2	0.6105	4	0	2	2	FALSE	FALSE	At1g12610_IIIc_DDF2/DREB1F_ARATH	0.358
At4g16750_IIId_ARATH	2	0.6732	4	0	2	2	FALSE	FALSE	At1g63030_IIIc_DDF1/DREB1E_ARATH	0.316
At4g16750_IIId_ARATH	2	0.4442	4	0	2	4	FALSE	FALSE	At4g25490_IIIc_CBF1/DREB1B_ARATH	0.461
At4g16750_IIId_ARATH	2	0.4634	4	0	2	4	FALSE	FALSE	At4g25470_IIIc_CBF2/DREB1C_ARATH	0.448
At4g16750_IIId_ARATH	2	0.4058	4	0	2	3	FALSE	FALSE	At4g25480_IIIc_CBF3/DREB1A_ARATH	0.491
At4g16750_IIId_ARATH	2	0.4061	4	0	2	2	FALSE	FALSE	At5g51990_IIIc_CBF4/DREB1D_ARATH	0.496
At4g16750_IIId_ARATH	2	0.366	4	0	2	0	FALSE	FALSE	HbERF-IIIc1_HEVBR	0.534
At4g16750_IIId_ARATH	2	0.6281	3	0	5	0	FALSE	FALSE	At1g12630_IIIb_ARATH	0.26
At4g16750_IIId_ARATH	2	0.7212	4	0	6	0	FALSE	FALSE	At1g63040_IIIb_ARATH	0.19
At4g16750_IIId_ARATH	2	0.6726	5	0	6	0	FALSE	FALSE	HbERF-IIIb2_HEVBR	0.21
At4g16750_IIId_ARATH	2	0.6958	5	0	6	0	FALSE	FALSE	HbERF-IIIb1_HEVBR	0.199
At4g16750_IIId_ARATH	2	0.6897	3	0	6	0	FALSE	FALSE	At5g52020_IIIb_ARATH	0.206
At4g16750_IIId_ARATH	2	0.5989	3	0	4	0	FALSE	FALSE	At2g36450_IIIb_HRD_ARATH	0.306
At4g16750_IIId_ARATH	2	0.5697	4	0	4	0	FALSE	FALSE	At1g01250_IIIa_ARATH	0.319
At4g16750_IIId_ARATH	2	0.6649	4	0	4	0	FALSE	FALSE	HbERF-IIIa1_HEVBR	0.266
At4g16750_IIId_ARATH	2	0.9094	3	0	5	0	FALSE	FALSE	At1g33760_IIIa_ARATH	0.118
At4g16750_IIId_ARATH	2	1	4	0	6	1	FALSE	FALSE	HbAP2-3_HEVBR	0.063
At4g16750_IIId_ARATH	2	1	4	0	6	1	FALSE	FALSE	HbAP2-5_HEVBR	0.063
At4g16750_IIId_ARATH	2	0.7316	4	0	6	0	FALSE	FALSE	At1g71450_IIIa_ARATH	0.185
At2g35700_IIId_ARATH	2	0.0982	2	0	0	0	TRUE	FALSE	HbERF-IIId3_HEVBR	0.904
At2g35700_IIId_ARATH	2	0.6083	4	0	2	2	FALSE	FALSE	At1g12610_IIIc_DDF2/DREB1F_ARATH	0.36
At2g35700_IIId_ARATH	2	0.671	4	0	2	2	FALSE	FALSE	At1g63030_IIIc_DDF1/DREB1E_ARATH	0.318
At2g35700_IIId_ARATH	2	0.4421	4	0	2	4	FALSE	FALSE	At4g25490_IIIc_CBF1/DREB1B_ARATH	0.462
At2g35700_IIId_ARATH	2	0.4612	4	0	2	4	FALSE	FALSE	At4g25470_IIIc_CBF2/DREB1C_ARATH	0.45
At2g35700_IIId_ARATH	2	0.4037	4	0	2	3	FALSE	FALSE	At4g25480_IIIc_CBF3/DREB1A_ARATH	0.493
At2g35700_IIId_ARATH	2	0.404	4	0	2	2	FALSE	FALSE	At5g51990_IIIc_CBF4/DREB1D_ARATH	0.498
At2g35700_IIId_ARATH	2	0.3638	4	0	2	0	FALSE	FALSE	HbERF-IIIc1_HEVBR	0.535
At2g35700_IIId_ARATH	2	0.6259	3	0	5	0	FALSE	FALSE	At1g12630_IIIb_ARATH	0.261
At2g35700_IIId_ARATH	2	0.719	4	0	6	0	FALSE	FALSE	At1g63040_IIIb_ARATH	0.191
At2g35700_IIId_ARATH	2	0.6704	5	0	6	0	FALSE	FALSE	HbERF-IIIb2_HEVBR	0.211
At2g35700_IIId_ARATH	2	0.6937	5	0	6	0	FALSE	FALSE	HbERF-IIIb1_HEVBR	0.2
At2g35700_IIId_ARATH	2	0.6876	3	0	6	0	FALSE	FALSE	At5g52020_IIIb_ARATH	0.207
At2g35700_IIId_ARATH	2	0.5967	3	0	4	0	FALSE	FALSE	At2g36450_IIIb_HRD_ARATH	0.307
At2g35700_IIId_ARATH	2	0.5675	4	0	4	0	FALSE	FALSE	At1g01250_IIIa_ARATH	0.32
At2g35700_IIId_ARATH	2	0.6627	4	0	4	0	FALSE	FALSE	HbERF-IIIa1_HEVBR	0.267
At2g35700_IIId_ARATH	2	0.9073	3	0	5	0	FALSE	FALSE	At1g33760_IIIa_ARATH	0.119
At2g35700_IIId_ARATH	2	1	4	0	6	1	FALSE	FALSE	HbAP2-3_HEVBR	0.063
At2g35700_IIId_ARATH	2	1	4	0	6	1	FALSE	FALSE	HbAP2-5_HEVBR	0.063
At2g35700_IIId_ARATH	2	0.7294	4	0	6	0	FALSE	FALSE	At1g71450_IIIa_ARATH	0.186
HbERF-IIId3_HEVBR	16	0.5529	3	0	2	2	FALSE	FALSE	At1g12610_IIIc_DDF2/DREB1F_ARATH	0.401
HbERF-IIId3_HEVBR	16	0.6157	3	0	2	2	FALSE	FALSE	At1g63030_IIIc_DDF1/DREB1E_ARATH	0.358
HbERF-IIId3_HEVBR	16	0.3867	3	0	2	4	FALSE	FALSE	At4g25490_IIIc_CBF1/DREB1B_ARATH	0.504
HbERF-IIId3_HEVBR	16	0.4059	3	0	2	4	FALSE	FALSE	At4g25470_IIIc_CBF2/DREB1C_ARATH	0.491
HbERF-IIId3_HEVBR	16	0.3483	3	0	2	3	FALSE	FALSE	At4g25480_IIIc_CBF3/DREB1A_ARATH	0.535
HbERF-IIId3_HEVBR	16	0.3486	3	0	2	2	FALSE	FALSE	At5g51990_IIIc_CBF4/DREB1D_ARATH	0.54
HbERF-IIId3_HEVBR	16	0.3085	3	0	2	0	FALSE	FALSE	HbERF-IIIc1_HEVBR	0.579
HbERF-IIId3_HEVBR	16	0.5706	2	0	5	0	FALSE	FALSE	At1g12630_IIIb_ARATH	0.292
HbERF-IIId3_HEVBR	16	0.6636	3	0	6	0	FALSE	FALSE	At1g63040_IIIb_ARATH	0.218
HbERF-IIId3_HEVBR	16	0.615	4	0	6	0	FALSE	FALSE	HbERF-IIIb2_HEVBR	0.238
HbERF-IIId3_HEVBR	16	0.6383	4	0	6	0	FALSE	FALSE	HbERF-IIIb1_HEVBR	0.227
HbERF-IIId3_HEVBR	16	0.6322	2	0	6	0	FALSE	FALSE	At5g52020_IIIb_ARATH	0.235
HbERF-IIId3_HEVBR	16	0.5414	2	0	4	0	FALSE	FALSE	At2g36450_IIIb_HRD_ARATH	0.341
HbERF-IIId3_HEVBR	16	0.5122	3	0	4	0	FALSE	FALSE	At1g01250_IIIa_ARATH	0.354
HbERF-IIId3_HEVBR	16	0.6073	3	0	4	0	FALSE	FALSE	HbERF-IIIa1_HEVBR	0.301
HbERF-IIId3_HEVBR	16	0.8519	2	0	5	0	FALSE	FALSE	At1g33760_IIIa_ARATH	0.148
HbERF-IIId3_HEVBR	16	1	3	0	6	1	FALSE	FALSE	HbAP2-3_HEVBR	0.064
HbERF-IIId3_HEVBR	16	1	3	0	6	1	FALSE	FALSE	HbAP2-5_HEVBR	0.064
HbERF-IIId3_HEVBR	16	0.674	3	0	6	0	FALSE	FALSE	At1g71450_IIIa_ARATH	0.213
At1g12610_IIIc_DDF2/DREB1F_ARATH	5	0.0892	0	0	0	2	FALSE	TRUE	At1g63030_IIIc_DDF1/DREB1E_ARATH	0.903
At1g12610_IIIc_DDF2/DREB1F_ARATH	5	0.3232	0	0	0	6	FALSE	TRUE	At4g25490_IIIc_CBF1/DREB1B_ARATH	0.675
At1g12610_IIIc_DDF2/DREB1F_ARATH	5	0.3424	0	0	0	6	FALSE	TRUE	At4g25470_IIIc_CBF2/DREB1C_ARATH	0.659
At1g12610_IIIc_DDF2/DREB1F_ARATH	5	0.2848	0	0	0	5	FALSE	TRUE	At4g25480_IIIc_CBF3/DREB1A_ARATH	0.714
At1g12610_IIIc_DDF2/DREB1F_ARATH	5	0.2851	0	0	0	4	FALSE	TRUE	At5g51990_IIIc_CBF4/DREB1D_ARATH	0.72
At1g12610_IIIc_DDF2/DREB1F_ARATH	5	0.2853	1	0	0	2	TRUE	FALSE	HbERF-IIIc1_HEVBR	0.735
At1g12610_IIIc_DDF2/DREB1F_ARATH	5	0.8505	2	0	4	2	FALSE	FALSE	At1g12630_IIIb_ARATH	0.162
At1g12610_IIIc_DDF2/DREB1F_ARATH	5	0.9436	3	0	5	2	FALSE	FALSE	At1g63040_IIIb_ARATH	0.098
At1g12610_IIIc_DDF2/DREB1F_ARATH	5	0.895	4	0	5	2	FALSE	FALSE	HbERF-IIIb2_HEVBR	0.121
At1g12610_IIIc_DDF2/DREB1F_ARATH	5	0.9182	4	0	5	2	FALSE	FALSE	HbERF-IIIb1_HEVBR	0.11
At1g12610_IIIc_DDF2/DREB1F_ARATH	5	0.9121	2	0	5	2	FALSE	FALSE	At5g52020_IIIb_ARATH	0.115
At1g12610_IIIc_DDF2/DREB1F_ARATH	5	0.8213	2	0	3	2	FALSE	FALSE	At2g36450_IIIb_HRD_ARATH	0.199
At1g12610_IIIc_DDF2/DREB1F_ARATH	5	0.7921	3	0	3	2	FALSE	FALSE	At1g01250_IIIa_ARATH	0.214
At1g12610_IIIc_DDF2/DREB1F_ARATH	5	0.8873	3	0	3	2	FALSE	FALSE	HbERF-IIIa1_HEVBR	0.156
At1g12610_IIIc_DDF2/DREB1F_ARATH	5	1	2	0	4	2	FALSE	FALSE	At1g33760_IIIa_ARATH	0.079
At1g12610_IIIc_DDF2/DREB1F_ARATH	5	1	3	0	5	3	FALSE	FALSE	HbAP2-3_HEVBR	0.07
At1g12610_IIIc_DDF2/DREB1F_ARATH	5	1	3	0	5	3	FALSE	FALSE	HbAP2-5_HEVBR	0.07
At1g12610_IIIc_DDF2/DREB1F_ARATH	5	0.954	3	0	5	2	FALSE	FALSE	At1g71450_IIIa_ARATH	0.093
At1g63030_IIIc_DDF1/DREB1E_ARATH	5	0.386	0	0	0	6	FALSE	TRUE	At4g25490_IIIc_CBF1/DREB1B_ARATH	0.623
At1g63030_IIIc_DDF1/DREB1E_ARATH	5	0.4051	0	0	0	6	FALSE	TRUE	At4g25470_IIIc_CBF2/DREB1C_ARATH	0.607
At1g63030_IIIc_DDF1/DREB1E_ARATH	5	0.3476	0	0	0	5	FALSE	TRUE	At4g25480_IIIc_CBF3/DREB1A_ARATH	0.661
At1g63030_IIIc_DDF1/DREB1E_ARATH	5	0.3479	0	0	0	4	FALSE	TRUE	At5g51990_IIIc_CBF4/DREB1D_ARATH	0.668
At1g63030_IIIc_DDF1/DREB1E_ARATH	5	0.3481	1	0	0	2	TRUE	FALSE	HbERF-IIIc1_HEVBR	0.681
At1g63030_IIIc_DDF1/DREB1E_ARATH	5	0.9132	2	0	4	2	FALSE	FALSE	At1g12630_IIIb_ARATH	0.127
At1g63030_IIIc_DDF1/DREB1E_ARATH	5	1	3	0	5	2	FALSE	FALSE	At1g63040_IIIb_ARATH	0.07
At1g63030_IIIc_DDF1/DREB1E_ARATH	5	0.9577	4	0	5	2	FALSE	FALSE	HbERF-IIIb2_HEVBR	0.09
At1g63030_IIIc_DDF1/DREB1E_ARATH	5	0.981	4	0	5	2	FALSE	FALSE	HbERF-IIIb1_HEVBR	0.079
At1g63030_IIIc_DDF1/DREB1E_ARATH	5	0.9749	2	0	5	2	FALSE	FALSE	At5g52020_IIIb_ARATH	0.084
At1g63030_IIIc_DDF1/DREB1E_ARATH	5	0.8841	2	0	3	2	FALSE	FALSE	At2g36450_IIIb_HRD_ARATH	0.16
At1g63030_IIIc_DDF1/DREB1E_ARATH	5	0.8548	3	0	3	2	FALSE	FALSE	At1g01250_IIIa_ARATH	0.176
At1g63030_IIIc_DDF1/DREB1E_ARATH	5	0.95	3	0	3	2	FALSE	FALSE	HbERF-IIIa1_HEVBR	0.118
At1g63030_IIIc_DDF1/DREB1E_ARATH	5	1	2	0	4	2	FALSE	FALSE	At1g33760_IIIa_ARATH	0.079
At1g63030_IIIc_DDF1/DREB1E_ARATH	5	1	3	0	5	3	FALSE	FALSE	HbAP2-3_HEVBR	0.07
At1g63030_IIIc_DDF1/DREB1E_ARATH	5	1	3	0	5	3	FALSE	FALSE	HbAP2-5_HEVBR	0.07
At1g63030_IIIc_DDF1/DREB1E_ARATH	5	1	3	0	5	2	FALSE	FALSE	At1g71450_IIIa_ARATH	0.07
At4g25490_IIIc_CBF1/DREB1B_ARATH	2	0.0575	0	0	0	2	FALSE	TRUE	At4g25470_IIIc_CBF2/DREB1C_ARATH	0.93
At4g25490_IIIc_CBF1/DREB1B_ARATH	2	0.0384	0	0	0	3	FALSE	TRUE	At4g25480_IIIc_CBF3/DREB1A_ARATH	0.937
At4g25490_IIIc_CBF1/DREB1B_ARATH	2	0.1189	0	0	0	4	FALSE	TRUE	At5g51990_IIIc_CBF4/DREB1D_ARATH	0.86
At4g25490_IIIc_CBF1/DREB1B_ARATH	2	0.1191	1	0	0	4	TRUE	FALSE	HbERF-IIIc1_HEVBR	0.86
At4g25490_IIIc_CBF1/DREB1B_ARATH	2	0.6843	2	0	4	4	FALSE	FALSE	At1g12630_IIIb_ARATH	0.25
At4g25490_IIIc_CBF1/DREB1B_ARATH	2	0.7773	3	0	5	4	FALSE	FALSE	At1g63040_IIIb_ARATH	0.177
At4g25490_IIIc_CBF1/DREB1B_ARATH	2	0.7287	4	0	5	4	FALSE	FALSE	HbERF-IIIb2_HEVBR	0.199
At4g25490_IIIc_CBF1/DREB1B_ARATH	2	0.752	4	0	5	4	FALSE	FALSE	HbERF-IIIb1_HEVBR	0.188
At4g25490_IIIc_CBF1/DREB1B_ARATH	2	0.7459	2	0	5	4	FALSE	FALSE	At5g52020_IIIb_ARATH	0.195
At4g25490_IIIc_CBF1/DREB1B_ARATH	2	0.6551	2	0	3	4	FALSE	FALSE	At2g36450_IIIb_HRD_ARATH	0.295
At4g25490_IIIc_CBF1/DREB1B_ARATH	2	0.6259	3	0	3	4	FALSE	FALSE	At1g01250_IIIa_ARATH	0.31
At4g25490_IIIc_CBF1/DREB1B_ARATH	2	0.721	3	0	3	4	FALSE	FALSE	HbERF-IIIa1_HEVBR	0.253
At4g25490_IIIc_CBF1/DREB1B_ARATH	2	0.9656	2	0	4	4	FALSE	FALSE	At1g33760_IIIa_ARATH	0.096
At4g25490_IIIc_CBF1/DREB1B_ARATH	2	1	3	0	5	5	FALSE	FALSE	HbAP2-3_HEVBR	0.068
At4g25490_IIIc_CBF1/DREB1B_ARATH	2	1	3	0	5	5	FALSE	FALSE	HbAP2-5_HEVBR	0.068
At4g25490_IIIc_CBF1/DREB1B_ARATH	2	0.7877	3	0	5	4	FALSE	FALSE	At1g71450_IIIa_ARATH	0.172
At4g25470_IIIc_CBF2/DREB1C_ARATH	2	0.0575	0	0	0	3	FALSE	TRUE	At4g25480_IIIc_CBF3/DREB1A_ARATH	0.921
At4g25470_IIIc_CBF2/DREB1C_ARATH	2	0.1381	0	0	0	4	FALSE	TRUE	At5g51990_IIIc_CBF4/DREB1D_ARATH	0.844
At4g25470_IIIc_CBF2/DREB1C_ARATH	2	0.1383	1	0	0	4	TRUE	FALSE	HbERF-IIIc1_HEVBR	0.844
At4g25470_IIIc_CBF2/DREB1C_ARATH	2	0.7034	2	0	4	4	FALSE	FALSE	At1g12630_IIIb_ARATH	0.239
At4g25470_IIIc_CBF2/DREB1C_ARATH	2	0.7965	3	0	5	4	FALSE	FALSE	At1g63040_IIIb_ARATH	0.168
At4g25470_IIIc_CBF2/DREB1C_ARATH	2	0.7479	4	0	5	4	FALSE	FALSE	HbERF-IIIb2_HEVBR	0.19
At4g25470_IIIc_CBF2/DREB1C_ARATH	2	0.7712	4	0	5	4	FALSE	FALSE	HbERF-IIIb1_HEVBR	0.178
At4g25470_IIIc_CBF2/DREB1C_ARATH	2	0.765	2	0	5	4	FALSE	FALSE	At5g52020_IIIb_ARATH	0.185
At4g25470_IIIc_CBF2/DREB1C_ARATH	2	0.6742	2	0	3	4	FALSE	FALSE	At2g36450_IIIb_HRD_ARATH	0.284
At4g25470_IIIc_CBF2/DREB1C_ARATH	2	0.645	3	0	3	4	FALSE	FALSE	At1g01250_IIIa_ARATH	0.298
At4g25470_IIIc_CBF2/DREB1C_ARATH	2	0.7402	3	0	3	4	FALSE	FALSE	HbERF-IIIa1_HEVBR	0.241
At4g25470_IIIc_CBF2/DREB1C_ARATH	2	0.9847	2	0	4	4	FALSE	FALSE	At1g33760_IIIa_ARATH	0.086
At4g25470_IIIc_CBF2/DREB1C_ARATH	2	1	3	0	5	5	FALSE	FALSE	HbAP2-3_HEVBR	0.068
At4g25470_IIIc_CBF2/DREB1C_ARATH	2	1	3	0	5	5	FALSE	FALSE	HbAP2-5_HEVBR	0.068
At4g25470_IIIc_CBF2/DREB1C_ARATH	2	0.8069	3	0	5	4	FALSE	FALSE	At1g71450_IIIa_ARATH	0.163
At4g25480_IIIc_CBF3/DREB1A_ARATH	3	0.0805	0	0	0	3	FALSE	TRUE	At5g51990_IIIc_CBF4/DREB1D_ARATH	0.901
At4g25480_IIIc_CBF3/DREB1A_ARATH	3	0.0807	1	0	0	3	TRUE	FALSE	HbERF-IIIc1_HEVBR	0.901
At4g25480_IIIc_CBF3/DREB1A_ARATH	3	0.6459	2	0	4	3	FALSE	FALSE	At1g12630_IIIb_ARATH	0.274
At4g25480_IIIc_CBF3/DREB1A_ARATH	3	0.7389	3	0	5	3	FALSE	FALSE	At1g63040_IIIb_ARATH	0.198
At4g25480_IIIc_CBF3/DREB1A_ARATH	3	0.6903	4	0	5	3	FALSE	FALSE	HbERF-IIIb2_HEVBR	0.22
At4g25480_IIIc_CBF3/DREB1A_ARATH	3	0.7136	4	0	5	3	FALSE	FALSE	HbERF-IIIb1_HEVBR	0.208
At4g25480_IIIc_CBF3/DREB1A_ARATH	3	0.7075	2	0	5	3	FALSE	FALSE	At5g52020_IIIb_ARATH	0.216
At4g25480_IIIc_CBF3/DREB1A_ARATH	3	0.6167	2	0	3	3	FALSE	FALSE	At2g36450_IIIb_HRD_ARATH	0.322
At4g25480_IIIc_CBF3/DREB1A_ARATH	3	0.5874	3	0	3	3	FALSE	FALSE	At1g01250_IIIa_ARATH	0.336
At4g25480_IIIc_CBF3/DREB1A_ARATH	3	0.6826	3	0	3	3	FALSE	FALSE	HbERF-IIIa1_HEVBR	0.279
At4g25480_IIIc_CBF3/DREB1A_ARATH	3	0.9272	2	0	4	3	FALSE	FALSE	At1g33760_IIIa_ARATH	0.118
At4g25480_IIIc_CBF3/DREB1A_ARATH	3	1	3	0	5	4	FALSE	FALSE	HbAP2-3_HEVBR	0.069
At4g25480_IIIc_CBF3/DREB1A_ARATH	3	1	3	0	5	4	FALSE	FALSE	HbAP2-5_HEVBR	0.069
At4g25480_IIIc_CBF3/DREB1A_ARATH	3	0.7493	3	0	5	3	FALSE	FALSE	At1g71450_IIIa_ARATH	0.193
At5g51990_IIIc_CBF4/DREB1D_ARATH	5	0.081	1	0	0	2	TRUE	FALSE	HbERF-IIIc1_HEVBR	0.91
At5g51990_IIIc_CBF4/DREB1D_ARATH	5	0.6462	2	0	4	2	FALSE	FALSE	At1g12630_IIIb_ARATH	0.276
At5g51990_IIIc_CBF4/DREB1D_ARATH	5	0.7392	3	0	5	2	FALSE	FALSE	At1g63040_IIIb_ARATH	0.2
At5g51990_IIIc_CBF4/DREB1D_ARATH	5	0.6906	4	0	5	2	FALSE	FALSE	HbERF-IIIb2_HEVBR	0.222
At5g51990_IIIc_CBF4/DREB1D_ARATH	5	0.7139	4	0	5	2	FALSE	FALSE	HbERF-IIIb1_HEVBR	0.21
At5g51990_IIIc_CBF4/DREB1D_ARATH	5	0.7078	2	0	5	2	FALSE	FALSE	At5g52020_IIIb_ARATH	0.218
At5g51990_IIIc_CBF4/DREB1D_ARATH	5	0.617	2	0	3	2	FALSE	FALSE	At2g36450_IIIb_HRD_ARATH	0.325
At5g51990_IIIc_CBF4/DREB1D_ARATH	5	0.5878	3	0	3	2	FALSE	FALSE	At1g01250_IIIa_ARATH	0.34
At5g51990_IIIc_CBF4/DREB1D_ARATH	5	0.6829	3	0	3	2	FALSE	FALSE	HbERF-IIIa1_HEVBR	0.281
At5g51990_IIIc_CBF4/DREB1D_ARATH	5	0.9275	2	0	4	2	FALSE	FALSE	At1g33760_IIIa_ARATH	0.119
At5g51990_IIIc_CBF4/DREB1D_ARATH	5	1	3	0	5	3	FALSE	FALSE	HbAP2-3_HEVBR	0.07
At5g51990_IIIc_CBF4/DREB1D_ARATH	5	1	3	0	5	3	FALSE	FALSE	HbAP2-5_HEVBR	0.07
At5g51990_IIIc_CBF4/DREB1D_ARATH	5	0.7496	3	0	5	2	FALSE	FALSE	At1g71450_IIIa_ARATH	0.195
HbERF-IIIc1_HEVBR	23	0.606	2	0	4	0	FALSE	FALSE	At1g12630_IIIb_ARATH	0.305
HbERF-IIIc1_HEVBR	23	0.6991	3	0	5	0	FALSE	FALSE	At1g63040_IIIb_ARATH	0.224
HbERF-IIIc1_HEVBR	23	0.6505	4	0	5	0	FALSE	FALSE	HbERF-IIIb2_HEVBR	0.246
HbERF-IIIc1_HEVBR	23	0.6738	4	0	5	0	FALSE	FALSE	HbERF-IIIb1_HEVBR	0.235
HbERF-IIIc1_HEVBR	23	0.6677	2	0	5	0	FALSE	FALSE	At5g52020_IIIb_ARATH	0.243
HbERF-IIIc1_HEVBR	23	0.5768	2	0	3	0	FALSE	FALSE	At2g36450_IIIb_HRD_ARATH	0.357
HbERF-IIIc1_HEVBR	23	0.5476	3	0	3	0	FALSE	FALSE	At1g01250_IIIa_ARATH	0.372
HbERF-IIIc1_HEVBR	23	0.6428	3	0	3	0	FALSE	FALSE	HbERF-IIIa1_HEVBR	0.312
HbERF-IIIc1_HEVBR	23	0.8873	2	0	4	0	FALSE	FALSE	At1g33760_IIIa_ARATH	0.145
HbERF-IIIc1_HEVBR	23	1	3	0	5	1	FALSE	FALSE	HbAP2-3_HEVBR	0.071
HbERF-IIIc1_HEVBR	23	1	3	0	5	1	FALSE	FALSE	HbAP2-5_HEVBR	0.071
HbERF-IIIc1_HEVBR	23	0.7095	3	0	5	0	FALSE	FALSE	At1g71450_IIIa_ARATH	0.219
At1g12630_IIIb_ARATH	5	0.2519	2	0	2	0	FALSE	FALSE	At1g63040_IIIb_ARATH	0.625
At1g12630_IIIb_ARATH	5	0.2033	3	0	2	0	FALSE	FALSE	HbERF-IIIb2_HEVBR	0.652
At1g12630_IIIb_ARATH	5	0.2266	3	0	2	0	FALSE	FALSE	HbERF-IIIb1_HEVBR	0.636
At1g12630_IIIb_ARATH	5	0.2205	1	0	2	0	FALSE	FALSE	At5g52020_IIIb_ARATH	0.653
At1g12630_IIIb_ARATH	5	0.5958	1	0	2	0	FALSE	FALSE	At2g36450_IIIb_HRD_ARATH	0.387
At1g12630_IIIb_ARATH	5	0.5669	2	0	4	0	FALSE	FALSE	At1g01250_IIIa_ARATH	0.327
At1g12630_IIIb_ARATH	5	0.6621	2	0	4	0	FALSE	FALSE	HbERF-IIIa1_HEVBR	0.273
At1g12630_IIIb_ARATH	5	0.9067	1	0	5	0	FALSE	FALSE	At1g33760_IIIa_ARATH	0.122
At1g12630_IIIb_ARATH	5	1	2	0	6	1	FALSE	FALSE	HbAP2-3_HEVBR	0.065
At1g12630_IIIb_ARATH	5	1	2	0	6	1	FALSE	FALSE	HbAP2-5_HEVBR	0.065
At1g12630_IIIb_ARATH	5	0.7288	2	0	6	0	FALSE	FALSE	At1g71450_IIIa_ARATH	0.19
At1g63040_IIIb_ARATH	3	0.144	2	0	0	0	TRUE	FALSE	HbERF-IIIb2_HEVBR	0.865
At1g63040_IIIb_ARATH	3	0.1673	2	0	0	0	TRUE	FALSE	HbERF-IIIb1_HEVBR	0.845
At1g63040_IIIb_ARATH	3	0.2316	2	0	1	0	FALSE	FALSE	At5g52020_IIIb_ARATH	0.71
At1g63040_IIIb_ARATH	3	0.6889	2	0	3	0	FALSE	FALSE	At2g36450_IIIb_HRD_ARATH	0.286
At1g63040_IIIb_ARATH	3	0.66	3	0	5	0	FALSE	FALSE	At1g01250_IIIa_ARATH	0.244
At1g63040_IIIb_ARATH	3	0.7552	3	0	5	0	FALSE	FALSE	HbERF-IIIa1_HEVBR	0.196
At1g63040_IIIb_ARATH	3	0.9997	2	0	6	0	FALSE	FALSE	At1g33760_IIIa_ARATH	0.065
At1g63040_IIIb_ARATH	3	1	3	0	7	1	FALSE	FALSE	HbAP2-3_HEVBR	0.058
At1g63040_IIIb_ARATH	3	1	3	0	7	1	FALSE	FALSE	HbAP2-5_HEVBR	0.058
At1g63040_IIIb_ARATH	3	0.8219	3	0	7	0	FALSE	FALSE	At1g71450_IIIa_ARATH	0.131
HbERF-IIIb2_HEVBR	2	0.0232	1	0	0	0	TRUE	FALSE	HbERF-IIIb1_HEVBR	0.979
HbERF-IIIb2_HEVBR	2	0.183	3	0	1	0	FALSE	FALSE	At5g52020_IIIb_ARATH	0.74
HbERF-IIIb2_HEVBR	2	0.6403	3	0	3	0	FALSE	FALSE	At2g36450_IIIb_HRD_ARATH	0.314
HbERF-IIIb2_HEVBR	2	0.6114	4	0	5	0	FALSE	FALSE	At1g01250_IIIa_ARATH	0.266
HbERF-IIIb2_HEVBR	2	0.7066	4	0	5	0	FALSE	FALSE	HbERF-IIIa1_HEVBR	0.218
HbERF-IIIb2_HEVBR	2	0.9511	3	0	6	0	FALSE	FALSE	At1g33760_IIIa_ARATH	0.087
HbERF-IIIb2_HEVBR	2	1	4	0	7	1	FALSE	FALSE	HbAP2-3_HEVBR	0.057
HbERF-IIIb2_HEVBR	2	1	4	0	7	1	FALSE	FALSE	HbAP2-5_HEVBR	0.057
HbERF-IIIb2_HEVBR	2	0.7733	4	0	7	0	FALSE	FALSE	At1g71450_IIIa_ARATH	0.15
HbERF-IIIb1_HEVBR	2	0.2063	3	0	1	0	FALSE	FALSE	At5g52020_IIIb_ARATH	0.722
HbERF-IIIb1_HEVBR	2	0.6636	3	0	3	0	FALSE	FALSE	At2g36450_IIIb_HRD_ARATH	0.299
HbERF-IIIb1_HEVBR	2	0.6347	4	0	5	0	FALSE	FALSE	At1g01250_IIIa_ARATH	0.254
HbERF-IIIb1_HEVBR	2	0.7299	4	0	5	0	FALSE	FALSE	HbERF-IIIa1_HEVBR	0.207
HbERF-IIIb1_HEVBR	2	0.9744	3	0	6	0	FALSE	FALSE	At1g33760_IIIa_ARATH	0.076
HbERF-IIIb1_HEVBR	2	1	4	0	7	1	FALSE	FALSE	HbAP2-3_HEVBR	0.057
HbERF-IIIb1_HEVBR	2	1	4	0	7	1	FALSE	FALSE	HbAP2-5_HEVBR	0.057
HbERF-IIIb1_HEVBR	2	0.7966	4	0	7	0	FALSE	FALSE	At1g71450_IIIa_ARATH	0.14
At5g52020_IIIb_ARATH	4	0.6575	1	0	3	0	FALSE	FALSE	At2g36450_IIIb_HRD_ARATH	0.309
At5g52020_IIIb_ARATH	4	0.6286	2	0	5	0	FALSE	FALSE	At1g01250_IIIa_ARATH	0.263
At5g52020_IIIb_ARATH	4	0.7238	2	0	5	0	FALSE	FALSE	HbERF-IIIa1_HEVBR	0.214
At5g52020_IIIb_ARATH	4	0.9683	1	0	6	0	FALSE	FALSE	At1g33760_IIIa_ARATH	0.081
At5g52020_IIIb_ARATH	4	1	2	0	7	1	FALSE	FALSE	HbAP2-3_HEVBR	0.058
At5g52020_IIIb_ARATH	4	1	2	0	7	1	FALSE	FALSE	HbAP2-5_HEVBR	0.058
At5g52020_IIIb_ARATH	4	0.7904	2	0	7	0	FALSE	FALSE	At1g71450_IIIa_ARATH	0.146
At2g36450_IIIb_HRD_ARATH	29	0.5378	2	0	3	0	FALSE	FALSE	At1g01250_IIIa_ARATH	0.382
At2g36450_IIIb_HRD_ARATH	29	0.6329	2	0	3	0	FALSE	FALSE	HbERF-IIIa1_HEVBR	0.322
At2g36450_IIIb_HRD_ARATH	29	0.8775	1	0	4	0	FALSE	FALSE	At1g33760_IIIa_ARATH	0.152
At2g36450_IIIb_HRD_ARATH	29	1	2	0	5	1	FALSE	FALSE	HbAP2-3_HEVBR	0.072
At2g36450_IIIb_HRD_ARATH	29	1	2	0	5	1	FALSE	FALSE	HbAP2-5_HEVBR	0.072
At2g36450_IIIb_HRD_ARATH	29	0.6996	2	0	5	0	FALSE	FALSE	At1g71450_IIIa_ARATH	0.226
At1g01250_IIIa_ARATH	31	0.0951	1	0	0	0	TRUE	FALSE	HbERF-IIIa1_HEVBR	0.916
At1g01250_IIIa_ARATH	31	0.6016	2	0	2	0	FALSE	FALSE	At1g33760_IIIa_ARATH	0.379
At1g01250_IIIa_ARATH	31	1	3	0	3	1	FALSE	FALSE	HbAP2-3_HEVBR	0.088
At1g01250_IIIa_ARATH	31	1	3	0	3	1	FALSE	FALSE	HbAP2-5_HEVBR	0.088
At1g01250_IIIa_ARATH	31	0.4237	3	0	3	0	FALSE	FALSE	At1g71450_IIIa_ARATH	0.449
HbERF-IIIa1_HEVBR	31	0.6968	2	0	2	0	FALSE	FALSE	At1g33760_IIIa_ARATH	0.312
HbERF-IIIa1_HEVBR	31	1	3	0	3	1	FALSE	FALSE	HbAP2-3_HEVBR	0.088
HbERF-IIIa1_HEVBR	31	1	3	0	3	1	FALSE	FALSE	HbAP2-5_HEVBR	0.088
HbERF-IIIa1_HEVBR	31	0.5189	3	0	3	0	FALSE	FALSE	At1g71450_IIIa_ARATH	0.39
At1g33760_IIIa_ARATH	35	1	2	0	2	1	FALSE	FALSE	HbAP2-3_HEVBR	0.099
At1g33760_IIIa_ARATH	35	1	2	0	2	1	FALSE	FALSE	HbAP2-5_HEVBR	0.099
At1g33760_IIIa_ARATH	35	0.3884	2	0	2	0	FALSE	FALSE	At1g71450_IIIa_ARATH	0.529
HbAP2-3_HEVBR	2	0.4539	0	0	0	2	FALSE	TRUE	HbAP2-5_HEVBR	0.59
HbAP2-3_HEVBR	2	1	1	0	0	1	TRUE	FALSE	At1g71450_IIIa_ARATH	0.123
HbAP2-5_HEVBR	2	1	1	0	0	1	TRUE	FALSE	At1g71450_IIIa_ARATH	0.123
ERF-IV
GENE1	kVALUE	DIST	SPEC	T-DUP	I-DUP	U-DUP	ORTHO	ULTRAP	GENE2	FSCORE
At2g40220_IVb_ABI4_ARATH	3	0.6861	0	0	0	2	FALSE	TRUE	At2g38340_IVa_DREB2E_ARATH	0.421
At2g40220_IVb_ABI4_ARATH	3	1	0	0	0	4	FALSE	TRUE	At5g05410_IVa_DREB2A_ARATH	0.162
At2g40220_IVb_ABI4_ARATH	3	1	0	0	0	4	FALSE	TRUE	At3g11020_IVa_DREB2B_ARATH	0.162
At2g40220_IVb_ABI4_ARATH	3	1	1	0	0	2	TRUE	FALSE	HbERF-IVa2_HEVBR	0.165
At2g40220_IVb_ABI4_ARATH	3	1	2	0	1	2	FALSE	FALSE	HbERF-IVa3_HEVBR	0.147
At2g40220_IVb_ABI4_ARATH	3	1	2	0	2	3	FALSE	FALSE	At2g40340_IVa_DREB2C_ARATH	0.131
At2g40220_IVb_ABI4_ARATH	3	1	2	0	2	3	FALSE	FALSE	At2g40350_IVa_DREB2H_ARATH	0.131
At2g40220_IVb_ABI4_ARATH	3	1	2	0	3	2	FALSE	FALSE	At5g18450_IVb_DREB2G_ARATH	0.119
At2g40220_IVb_ABI4_ARATH	3	1	2	0	4	2	FALSE	FALSE	At1g75490_IVb_DREB2D_ARATH	0.107
At2g40220_IVb_ABI4_ARATH	3	1	3	0	5	3	FALSE	FALSE	HbAP2-3_HEVBR	0.095
At2g40220_IVb_ABI4_ARATH	3	1	3	0	5	3	FALSE	FALSE	HbAP2-5_HEVBR	0.095
At2g40220_IVb_ABI4_ARATH	3	1	3	0	5	2	FALSE	FALSE	At3g57600_IVb_DREB2F_ARATH	0.095
At2g38340_IVa_DREB2E_ARATH	3	0.4832	0	0	0	4	FALSE	TRUE	At5g05410_IVa_DREB2A_ARATH	0.574
At2g38340_IVa_DREB2E_ARATH	3	0.6352	0	0	0	4	FALSE	TRUE	At3g11020_IVa_DREB2B_ARATH	0.453
At2g38340_IVa_DREB2E_ARATH	3	0.6092	1	0	0	2	TRUE	FALSE	HbERF-IVa2_HEVBR	0.484
At2g38340_IVa_DREB2E_ARATH	3	0.6243	2	0	1	2	FALSE	FALSE	HbERF-IVa3_HEVBR	0.42
At2g38340_IVa_DREB2E_ARATH	3	0.9642	2	0	2	3	FALSE	FALSE	At2g40340_IVa_DREB2C_ARATH	0.154
At2g38340_IVa_DREB2E_ARATH	3	0.9321	2	0	2	3	FALSE	FALSE	At2g40350_IVa_DREB2H_ARATH	0.175
At2g38340_IVa_DREB2E_ARATH	3	1	2	0	3	2	FALSE	FALSE	At5g18450_IVb_DREB2G_ARATH	0.119
At2g38340_IVa_DREB2E_ARATH	3	1	2	0	4	2	FALSE	FALSE	At1g75490_IVb_DREB2D_ARATH	0.107
At2g38340_IVa_DREB2E_ARATH	3	1	3	0	5	3	FALSE	FALSE	HbAP2-3_HEVBR	0.095
At2g38340_IVa_DREB2E_ARATH	3	1	3	0	5	3	FALSE	FALSE	HbAP2-5_HEVBR	0.095
At2g38340_IVa_DREB2E_ARATH	3	1	3	0	5	2	FALSE	FALSE	At3g57600_IVb_DREB2F_ARATH	0.095
At5g05410_IVa_DREB2A_ARATH	3	0.152	0	0	0	2	FALSE	TRUE	At3g11020_IVa_DREB2B_ARATH	0.856
At5g05410_IVa_DREB2A_ARATH	3	0.3455	1	0	0	2	TRUE	FALSE	HbERF-IVa2_HEVBR	0.698
At5g05410_IVa_DREB2A_ARATH	3	0.3605	2	0	1	2	FALSE	FALSE	HbERF-IVa3_HEVBR	0.611
At5g05410_IVa_DREB2A_ARATH	3	0.7004	2	0	2	3	FALSE	FALSE	At2g40340_IVa_DREB2C_ARATH	0.325
At5g05410_IVa_DREB2A_ARATH	3	0.6683	2	0	2	3	FALSE	FALSE	At2g40350_IVa_DREB2H_ARATH	0.346
At5g05410_IVa_DREB2A_ARATH	3	0.9109	2	0	3	2	FALSE	FALSE	At5g18450_IVb_DREB2G_ARATH	0.172
At5g05410_IVa_DREB2A_ARATH	3	1	2	0	4	2	FALSE	FALSE	At1g75490_IVb_DREB2D_ARATH	0.107
At5g05410_IVa_DREB2A_ARATH	3	1	3	0	5	3	FALSE	FALSE	HbAP2-3_HEVBR	0.095
At5g05410_IVa_DREB2A_ARATH	3	1	3	0	5	3	FALSE	FALSE	HbAP2-5_HEVBR	0.095
At5g05410_IVa_DREB2A_ARATH	3	1	3	0	5	2	FALSE	FALSE	At3g57600_IVb_DREB2F_ARATH	0.095
At3g11020_IVa_DREB2B_ARATH	3	0.4975	1	0	0	2	TRUE	FALSE	HbERF-IVa2_HEVBR	0.575
At3g11020_IVa_DREB2B_ARATH	3	0.5125	2	0	1	2	FALSE	FALSE	HbERF-IVa3_HEVBR	0.501
At3g11020_IVa_DREB2B_ARATH	3	0.8525	2	0	2	3	FALSE	FALSE	At2g40340_IVa_DREB2C_ARATH	0.227
At3g11020_IVa_DREB2B_ARATH	3	0.8204	2	0	2	3	FALSE	FALSE	At2g40350_IVa_DREB2H_ARATH	0.247
At3g11020_IVa_DREB2B_ARATH	3	1	2	0	3	2	FALSE	FALSE	At5g18450_IVb_DREB2G_ARATH	0.119
At3g11020_IVa_DREB2B_ARATH	3	1	2	0	4	2	FALSE	FALSE	At1g75490_IVb_DREB2D_ARATH	0.107
At3g11020_IVa_DREB2B_ARATH	3	1	3	0	5	3	FALSE	FALSE	HbAP2-3_HEVBR	0.095
At3g11020_IVa_DREB2B_ARATH	3	1	3	0	5	3	FALSE	FALSE	HbAP2-5_HEVBR	0.095
At3g11020_IVa_DREB2B_ARATH	3	1	3	0	5	2	FALSE	FALSE	At3g57600_IVb_DREB2F_ARATH	0.095
HbERF-IVa2_HEVBR	5	0.2011	2	0	1	0	FALSE	FALSE	HbERF-IVa3_HEVBR	0.742
HbERF-IVa2_HEVBR	5	0.541	2	0	2	1	FALSE	FALSE	At2g40340_IVa_DREB2C_ARATH	0.437
HbERF-IVa2_HEVBR	5	0.5089	2	0	2	1	FALSE	FALSE	At2g40350_IVa_DREB2H_ARATH	0.458
HbERF-IVa2_HEVBR	5	0.7515	2	0	3	0	FALSE	FALSE	At5g18450_IVb_DREB2G_ARATH	0.271
HbERF-IVa2_HEVBR	5	1	2	0	4	0	FALSE	FALSE	At1g75490_IVb_DREB2D_ARATH	0.109
HbERF-IVa2_HEVBR	5	1	3	0	5	1	FALSE	FALSE	HbAP2-3_HEVBR	0.096
HbERF-IVa2_HEVBR	5	1	3	0	5	1	FALSE	FALSE	HbAP2-5_HEVBR	0.096
HbERF-IVa2_HEVBR	5	1	3	0	5	0	FALSE	FALSE	At3g57600_IVb_DREB2F_ARATH	0.097
HbERF-IVa3_HEVBR	7	0.5044	1	0	2	1	FALSE	FALSE	At2g40340_IVa_DREB2C_ARATH	0.465
HbERF-IVa3_HEVBR	7	0.4723	1	0	2	1	FALSE	FALSE	At2g40350_IVa_DREB2H_ARATH	0.487
HbERF-IVa3_HEVBR	7	0.7149	1	0	3	0	FALSE	FALSE	At5g18450_IVb_DREB2G_ARATH	0.296
HbERF-IVa3_HEVBR	7	1	1	0	4	0	FALSE	FALSE	At1g75490_IVb_DREB2D_ARATH	0.111
HbERF-IVa3_HEVBR	7	1	2	0	5	1	FALSE	FALSE	HbAP2-3_HEVBR	0.097
HbERF-IVa3_HEVBR	7	1	2	0	5	1	FALSE	FALSE	HbAP2-5_HEVBR	0.097
HbERF-IVa3_HEVBR	7	1	2	0	5	0	FALSE	FALSE	At3g57600_IVb_DREB2F_ARATH	0.098
At2g40340_IVa_DREB2C_ARATH	7	0.0991	0	0	0	2	FALSE	TRUE	At2g40350_IVa_DREB2H_ARATH	0.899
At2g40340_IVa_DREB2C_ARATH	7	0.4943	1	0	2	1	FALSE	FALSE	At5g18450_IVb_DREB2G_ARATH	0.472
At2g40340_IVa_DREB2C_ARATH	7	0.8424	1	0	3	1	FALSE	FALSE	At1g75490_IVb_DREB2D_ARATH	0.216
At2g40340_IVa_DREB2C_ARATH	7	1	2	0	4	2	FALSE	FALSE	HbAP2-3_HEVBR	0.107
At2g40340_IVa_DREB2C_ARATH	7	1	2	0	4	2	FALSE	FALSE	HbAP2-5_HEVBR	0.107
At2g40340_IVa_DREB2C_ARATH	7	0.8997	2	0	4	1	FALSE	FALSE	At3g57600_IVb_DREB2F_ARATH	0.162
At2g40350_IVa_DREB2H_ARATH	7	0.4622	1	0	2	1	FALSE	FALSE	At5g18450_IVb_DREB2G_ARATH	0.493
At2g40350_IVa_DREB2H_ARATH	7	0.8103	1	0	3	1	FALSE	FALSE	At1g75490_IVb_DREB2D_ARATH	0.235
At2g40350_IVa_DREB2H_ARATH	7	1	2	0	4	2	FALSE	FALSE	HbAP2-3_HEVBR	0.107
At2g40350_IVa_DREB2H_ARATH	7	1	2	0	4	2	FALSE	FALSE	HbAP2-5_HEVBR	0.107
At2g40350_IVa_DREB2H_ARATH	7	0.8676	2	0	4	1	FALSE	FALSE	At3g57600_IVb_DREB2F_ARATH	0.179
At5g18450_IVb_DREB2G_ARATH	9	0.3481	1	0	2	0	FALSE	FALSE	At1g75490_IVb_DREB2D_ARATH	0.575
At5g18450_IVb_DREB2G_ARATH	9	1	2	0	3	1	FALSE	FALSE	HbAP2-3_HEVBR	0.12
At5g18450_IVb_DREB2G_ARATH	9	1	2	0	3	1	FALSE	FALSE	HbAP2-5_HEVBR	0.12
At5g18450_IVb_DREB2G_ARATH	9	0.4055	2	0	3	0	FALSE	FALSE	At3g57600_IVb_DREB2F_ARATH	0.478
At1g75490_IVb_DREB2D_ARATH	12	1	2	0	2	1	FALSE	FALSE	HbAP2-3_HEVBR	0.134
At1g75490_IVb_DREB2D_ARATH	12	1	2	0	2	1	FALSE	FALSE	HbAP2-5_HEVBR	0.134
At1g75490_IVb_DREB2D_ARATH	12	0.5697	2	0	2	0	FALSE	FALSE	At3g57600_IVb_DREB2F_ARATH	0.422
HbAP2-3_HEVBR	2	0.6483	0	0	0	2	FALSE	TRUE	HbAP2-5_HEVBR	0.452
HbAP2-3_HEVBR	2	1	1	0	0	1	TRUE	FALSE	At3g57600_IVb_DREB2F_ARATH	0.167
HbAP2-5_HEVBR	2	1	1	0	0	1	TRUE	FALSE	At3g57600_IVb_DREB2F_ARATH	0.167
ERF-VI
GENE1	kVALUE	DIST	SPEC	T-DUP	I-DUP	U-DUP	ORTHO	ULTRAP	GENE2	FSCORE
At4g27950_VI_CRF4_ARATH	3	0.0785	0	0	0	2	FALSE	TRUE	At5g53290_VI_CRF3_ARATH	0.915
At4g27950_VI_CRF4_ARATH	3	0.3895	0	0	0	4	FALSE	TRUE	At1g71130_VI_CRF8_ARATH	0.646
At4g27950_VI_CRF4_ARATH	3	0.2231	0	0	0	4	FALSE	TRUE	At1g22985_VI_CRF7_ARATH	0.78
At4g27950_VI_CRF4_ARATH	3	0.1826	2	0	2	2	FALSE	FALSE	At4g23750_VI_CRF2_TMO3_ARATH	0.665
At4g27950_VI_CRF4_ARATH	3	0.1586	2	0	2	3	FALSE	FALSE	HbERF-VI2_HEVBR	0.674
At4g27950_VI_CRF4_ARATH	3	0.2095	2	0	2	3	FALSE	FALSE	HbERF-VI1_HEVBR	0.641
At4g27950_VI_CRF4_ARATH	3	0.1337	1	0	2	2	FALSE	FALSE	HbERF-VI3_HEVBR	0.704
At4g27950_VI_CRF4_ARATH	3	0.2065	1	0	2	2	FALSE	FALSE	At4g11140_VI_CRF1_ARATH	0.656
At4g27950_VI_CRF4_ARATH	3	0.3007	1	0	3	2	FALSE	FALSE	HbERF-VI5_HEVBR	0.534
At4g27950_VI_CRF4_ARATH	3	0.2861	1	0	4	2	FALSE	FALSE	HbERF-VI4_HEVBR	0.488
At4g27950_VI_CRF4_ARATH	3	1	2	0	5	3	FALSE	FALSE	HbAP2-3_HEVBR	0.09
At4g27950_VI_CRF4_ARATH	3	1	2	0	5	3	FALSE	FALSE	HbAP2-5_HEVBR	0.09
At4g27950_VI_CRF4_ARATH	3	0.5017	2	0	5	3	FALSE	FALSE	At2g46310_VI_CRF5_ARATH	0.328
At4g27950_VI_CRF4_ARATH	3	0.4419	2	0	5	3	FALSE	FALSE	At3g61630_VI_CRF6_ARATH	0.356
At5g53290_VI_CRF3_ARATH	3	0.4121	0	0	0	4	FALSE	TRUE	At1g71130_VI_CRF8_ARATH	0.628
At5g53290_VI_CRF3_ARATH	3	0.2457	0	0	0	4	FALSE	TRUE	At1g22985_VI_CRF7_ARATH	0.762
At5g53290_VI_CRF3_ARATH	3	0.2052	2	0	2	2	FALSE	FALSE	At4g23750_VI_CRF2_TMO3_ARATH	0.65
At5g53290_VI_CRF3_ARATH	3	0.1812	2	0	2	3	FALSE	FALSE	HbERF-VI2_HEVBR	0.659
At5g53290_VI_CRF3_ARATH	3	0.2321	2	0	2	3	FALSE	FALSE	HbERF-VI1_HEVBR	0.626
At5g53290_VI_CRF3_ARATH	3	0.1563	1	0	2	2	FALSE	FALSE	HbERF-VI3_HEVBR	0.689
At5g53290_VI_CRF3_ARATH	3	0.2291	1	0	2	2	FALSE	FALSE	At4g11140_VI_CRF1_ARATH	0.641
At5g53290_VI_CRF3_ARATH	3	0.3233	1	0	3	2	FALSE	FALSE	HbERF-VI5_HEVBR	0.52
At5g53290_VI_CRF3_ARATH	3	0.3087	1	0	4	2	FALSE	FALSE	HbERF-VI4_HEVBR	0.476
At5g53290_VI_CRF3_ARATH	3	1	2	0	5	3	FALSE	FALSE	HbAP2-3_HEVBR	0.09
At5g53290_VI_CRF3_ARATH	3	1	2	0	5	3	FALSE	FALSE	HbAP2-5_HEVBR	0.09
At5g53290_VI_CRF3_ARATH	3	0.5243	2	0	5	3	FALSE	FALSE	At2g46310_VI_CRF5_ARATH	0.317
At5g53290_VI_CRF3_ARATH	3	0.4645	2	0	5	3	FALSE	FALSE	At3g61630_VI_CRF6_ARATH	0.345
At1g71130_VI_CRF8_ARATH	3	0.1881	0	0	0	2	FALSE	TRUE	At1g22985_VI_CRF7_ARATH	0.825
At1g71130_VI_CRF8_ARATH	3	0.5162	2	0	2	2	FALSE	FALSE	At4g23750_VI_CRF2_TMO3_ARATH	0.445
At1g71130_VI_CRF8_ARATH	3	0.4922	2	0	2	3	FALSE	FALSE	HbERF-VI2_HEVBR	0.456
At1g71130_VI_CRF8_ARATH	3	0.5431	2	0	2	3	FALSE	FALSE	HbERF-VI1_HEVBR	0.423
At1g71130_VI_CRF8_ARATH	3	0.4673	1	0	2	2	FALSE	FALSE	HbERF-VI3_HEVBR	0.482
At1g71130_VI_CRF8_ARATH	3	0.5401	1	0	2	2	FALSE	FALSE	At4g11140_VI_CRF1_ARATH	0.433
At1g71130_VI_CRF8_ARATH	3	0.6343	1	0	3	2	FALSE	FALSE	HbERF-VI5_HEVBR	0.333
At1g71130_VI_CRF8_ARATH	3	0.6197	1	0	4	2	FALSE	FALSE	HbERF-VI4_HEVBR	0.308
At1g71130_VI_CRF8_ARATH	3	1	2	0	5	3	FALSE	FALSE	HbAP2-3_HEVBR	0.09
At1g71130_VI_CRF8_ARATH	3	1	2	0	5	3	FALSE	FALSE	HbAP2-5_HEVBR	0.09
At1g71130_VI_CRF8_ARATH	3	0.8353	2	0	5	3	FALSE	FALSE	At2g46310_VI_CRF5_ARATH	0.169
At1g71130_VI_CRF8_ARATH	3	0.7755	2	0	5	3	FALSE	FALSE	At3g61630_VI_CRF6_ARATH	0.197
At1g22985_VI_CRF7_ARATH	3	0.3498	2	0	2	2	FALSE	FALSE	At4g23750_VI_CRF2_TMO3_ARATH	0.555
At1g22985_VI_CRF7_ARATH	3	0.3258	2	0	2	3	FALSE	FALSE	HbERF-VI2_HEVBR	0.565
At1g22985_VI_CRF7_ARATH	3	0.3767	2	0	2	3	FALSE	FALSE	HbERF-VI1_HEVBR	0.531
At1g22985_VI_CRF7_ARATH	3	0.3009	1	0	2	2	FALSE	FALSE	HbERF-VI3_HEVBR	0.593
At1g22985_VI_CRF7_ARATH	3	0.3737	1	0	2	2	FALSE	FALSE	At4g11140_VI_CRF1_ARATH	0.544
At1g22985_VI_CRF7_ARATH	3	0.4679	1	0	3	2	FALSE	FALSE	HbERF-VI5_HEVBR	0.433
At1g22985_VI_CRF7_ARATH	3	0.4533	1	0	4	2	FALSE	FALSE	HbERF-VI4_HEVBR	0.398
At1g22985_VI_CRF7_ARATH	3	1	2	0	5	3	FALSE	FALSE	HbAP2-3_HEVBR	0.09
At1g22985_VI_CRF7_ARATH	3	1	2	0	5	3	FALSE	FALSE	HbAP2-5_HEVBR	0.09
At1g22985_VI_CRF7_ARATH	3	0.6689	2	0	5	3	FALSE	FALSE	At2g46310_VI_CRF5_ARATH	0.248
At1g22985_VI_CRF7_ARATH	3	0.6091	2	0	5	3	FALSE	FALSE	At3g61630_VI_CRF6_ARATH	0.277
At4g23750_VI_CRF2_TMO3_ARATH	3	0.024	1	0	0	1	TRUE	FALSE	HbERF-VI2_HEVBR	0.97
At4g23750_VI_CRF2_TMO3_ARATH	3	0.0749	1	0	0	1	TRUE	FALSE	HbERF-VI1_HEVBR	0.927
At4g23750_VI_CRF2_TMO3_ARATH	3	0.0489	2	0	1	0	FALSE	FALSE	HbERF-VI3_HEVBR	0.854
At4g23750_VI_CRF2_TMO3_ARATH	3	0.2665	2	0	3	0	FALSE	FALSE	At4g11140_VI_CRF1_ARATH	0.56
At4g23750_VI_CRF2_TMO3_ARATH	3	0.3607	2	0	4	0	FALSE	FALSE	HbERF-VI5_HEVBR	0.452
At4g23750_VI_CRF2_TMO3_ARATH	3	0.3461	2	0	5	0	FALSE	FALSE	HbERF-VI4_HEVBR	0.414
At4g23750_VI_CRF2_TMO3_ARATH	3	1	3	0	6	1	FALSE	FALSE	HbAP2-3_HEVBR	0.082
At4g23750_VI_CRF2_TMO3_ARATH	3	1	3	0	6	1	FALSE	FALSE	HbAP2-5_HEVBR	0.082
At4g23750_VI_CRF2_TMO3_ARATH	3	0.5617	3	0	6	1	FALSE	FALSE	At2g46310_VI_CRF5_ARATH	0.272
At4g23750_VI_CRF2_TMO3_ARATH	3	0.502	3	0	6	1	FALSE	FALSE	At3g61630_VI_CRF6_ARATH	0.298
HbERF-VI2_HEVBR	2	0.0509	0	0	0	2	FALSE	TRUE	HbERF-VI1_HEVBR	0.938
HbERF-VI2_HEVBR	2	0.0248	2	0	1	1	FALSE	FALSE	HbERF-VI3_HEVBR	0.863
HbERF-VI2_HEVBR	2	0.2425	2	0	3	1	FALSE	FALSE	At4g11140_VI_CRF1_ARATH	0.568
HbERF-VI2_HEVBR	2	0.3367	2	0	4	1	FALSE	FALSE	HbERF-VI5_HEVBR	0.461
HbERF-VI2_HEVBR	2	0.3221	2	0	5	1	FALSE	FALSE	HbERF-VI4_HEVBR	0.422
HbERF-VI2_HEVBR	2	1	3	0	6	2	FALSE	FALSE	HbAP2-3_HEVBR	0.081
HbERF-VI2_HEVBR	2	1	3	0	6	2	FALSE	FALSE	HbAP2-5_HEVBR	0.081
HbERF-VI2_HEVBR	2	0.5377	3	0	6	2	FALSE	FALSE	At2g46310_VI_CRF5_ARATH	0.279
HbERF-VI2_HEVBR	2	0.4779	3	0	6	2	FALSE	FALSE	At3g61630_VI_CRF6_ARATH	0.305
HbERF-VI1_HEVBR	2	0.0757	2	0	1	1	FALSE	FALSE	HbERF-VI3_HEVBR	0.825
HbERF-VI1_HEVBR	2	0.2934	2	0	3	1	FALSE	FALSE	At4g11140_VI_CRF1_ARATH	0.538
HbERF-VI1_HEVBR	2	0.3876	2	0	4	1	FALSE	FALSE	HbERF-VI5_HEVBR	0.433
HbERF-VI1_HEVBR	2	0.373	2	0	5	1	FALSE	FALSE	HbERF-VI4_HEVBR	0.397
HbERF-VI1_HEVBR	2	1	3	0	6	2	FALSE	FALSE	HbAP2-3_HEVBR	0.081
HbERF-VI1_HEVBR	2	1	3	0	6	2	FALSE	FALSE	HbAP2-5_HEVBR	0.081
HbERF-VI1_HEVBR	2	0.5886	3	0	6	2	FALSE	FALSE	At2g46310_VI_CRF5_ARATH	0.258
HbERF-VI1_HEVBR	2	0.5288	3	0	6	2	FALSE	FALSE	At3g61630_VI_CRF6_ARATH	0.283
HbERF-VI3_HEVBR	7	0.2176	1	0	3	0	FALSE	FALSE	At4g11140_VI_CRF1_ARATH	0.595
HbERF-VI3_HEVBR	7	0.3118	1	0	4	0	FALSE	FALSE	HbERF-VI5_HEVBR	0.484
HbERF-VI3_HEVBR	7	0.2972	1	0	5	0	FALSE	FALSE	HbERF-VI4_HEVBR	0.443
HbERF-VI3_HEVBR	7	1	2	0	6	1	FALSE	FALSE	HbAP2-3_HEVBR	0.083
HbERF-VI3_HEVBR	7	1	2	0	6	1	FALSE	FALSE	HbAP2-5_HEVBR	0.083
HbERF-VI3_HEVBR	7	0.5128	2	0	6	1	FALSE	FALSE	At2g46310_VI_CRF5_ARATH	0.296
HbERF-VI3_HEVBR	7	0.4531	2	0	6	1	FALSE	FALSE	At3g61630_VI_CRF6_ARATH	0.322
At4g11140_VI_CRF1_ARATH	9	0.311	1	0	2	0	FALSE	FALSE	HbERF-VI5_HEVBR	0.598
At4g11140_VI_CRF1_ARATH	9	0.2965	1	0	3	0	FALSE	FALSE	HbERF-VI4_HEVBR	0.547
At4g11140_VI_CRF1_ARATH	9	1	2	0	4	1	FALSE	FALSE	HbAP2-3_HEVBR	0.102
At4g11140_VI_CRF1_ARATH	9	1	2	0	4	1	FALSE	FALSE	HbAP2-5_HEVBR	0.102
At4g11140_VI_CRF1_ARATH	9	0.5121	2	0	4	1	FALSE	FALSE	At2g46310_VI_CRF5_ARATH	0.366
At4g11140_VI_CRF1_ARATH	9	0.4523	2	0	4	1	FALSE	FALSE	At3g61630_VI_CRF6_ARATH	0.398
HbERF-VI5_HEVBR	10	0.2179	1	0	2	0	FALSE	FALSE	HbERF-VI4_HEVBR	0.661
HbERF-VI5_HEVBR	10	1	2	0	3	1	FALSE	FALSE	HbAP2-3_HEVBR	0.114
HbERF-VI5_HEVBR	10	1	2	0	3	1	FALSE	FALSE	HbAP2-5_HEVBR	0.114
HbERF-VI5_HEVBR	10	0.4335	2	0	3	1	FALSE	FALSE	At2g46310_VI_CRF5_ARATH	0.454
HbERF-VI5_HEVBR	10	0.3738	2	0	3	1	FALSE	FALSE	At3g61630_VI_CRF6_ARATH	0.49
HbERF-VI4_HEVBR	14	1	2	0	2	1	FALSE	FALSE	HbAP2-3_HEVBR	0.127
HbERF-VI4_HEVBR	14	1	2	0	2	1	FALSE	FALSE	HbAP2-5_HEVBR	0.127
HbERF-VI4_HEVBR	14	0.3488	2	0	2	1	FALSE	FALSE	At2g46310_VI_CRF5_ARATH	0.561
HbERF-VI4_HEVBR	14	0.2891	2	0	2	1	FALSE	FALSE	At3g61630_VI_CRF6_ARATH	0.601
HbAP2-3_HEVBR	3	0.313	0	0	0	2	FALSE	TRUE	HbAP2-5_HEVBR	0.722
HbAP2-3_HEVBR	3	1	1	0	0	2	TRUE	FALSE	At2g46310_VI_CRF5_ARATH	0.156
HbAP2-3_HEVBR	3	1	1	0	0	2	TRUE	FALSE	At3g61630_VI_CRF6_ARATH	0.156
HbAP2-5_HEVBR	3	1	1	0	0	2	TRUE	FALSE	At2g46310_VI_CRF5_ARATH	0.156
HbAP2-5_HEVBR	3	1	1	0	0	2	TRUE	FALSE	At3g61630_VI_CRF6_ARATH	0.156
At2g46310_VI_CRF5_ARATH	3	0.233	0	0	0	2	FALSE	TRUE	At3g61630_VI_CRF6_ARATH	0.788
ERF-VI-L
GENE1	kVALUE	DIST	SPEC	T-DUP	I-DUP	U-DUP	ORTHO	ULTRAP	GENE2	FSCORE
At1g68550.2_VI-L_CRF10_ARATH	2	0	1	0	0	0	TRUE	FALSE	At1g68550.1_VI-L_CRF10_ARATH	1
At1g68550.2_VI-L_CRF10_ARATH	2	0.2529	2	0	0	0	TRUE	FALSE	HbERF-VI-L3_HEVBR	0.785
At1g68550.2_VI-L_CRF10_ARATH	2	0.3571	3	0	1	0	FALSE	FALSE	At3g25890_VI-L_CRF11_ARATH	0.624
At1g68550.2_VI-L_CRF10_ARATH	2	1	4	0	2	3	FALSE	FALSE	HbAP2-3_HEVBR	0.138
At1g68550.2_VI-L_CRF10_ARATH	2	1	4	0	2	3	FALSE	FALSE	HbAP2-5_HEVBR	0.138
At1g68550.2_VI-L_CRF10_ARATH	2	0.9318	4	0	2	2	FALSE	FALSE	HbERF-VI-L6_HEVBR	0.183
At1g68550.2_VI-L_CRF10_ARATH	2	0.9067	4	0	2	1	FALSE	FALSE	HbERF-VI-L4_HEVBR	0.2
At1g68550.2_VI-L_CRF10_ARATH	2	0.7775	4	0	3	0	FALSE	FALSE	At1g49120_VI-L_CRF9_ARATH	0.257
At1g68550.2_VI-L_CRF10_ARATH	2	1	5	0	3	0	FALSE	FALSE	At1g25470.2_VI-L_CRF12_ARATH	0.127
At1g68550.2_VI-L_CRF10_ARATH	2	1	5	0	3	0	FALSE	FALSE	At1g25470.1_VI-L_CRF12_ARATH	0.127
At1g68550.1_VI-L_CRF10_ARATH	2	0.2529	2	0	0	0	TRUE	FALSE	HbERF-VI-L3_HEVBR	0.785
At1g68550.1_VI-L_CRF10_ARATH	2	0.3571	3	0	1	0	FALSE	FALSE	At3g25890_VI-L_CRF11_ARATH	0.624
At1g68550.1_VI-L_CRF10_ARATH	2	1	4	0	2	3	FALSE	FALSE	HbAP2-3_HEVBR	0.138
At1g68550.1_VI-L_CRF10_ARATH	2	1	4	0	2	3	FALSE	FALSE	HbAP2-5_HEVBR	0.138
At1g68550.1_VI-L_CRF10_ARATH	2	0.9318	4	0	2	2	FALSE	FALSE	HbERF-VI-L6_HEVBR	0.183
At1g68550.1_VI-L_CRF10_ARATH	2	0.9067	4	0	2	1	FALSE	FALSE	HbERF-VI-L4_HEVBR	0.2
At1g68550.1_VI-L_CRF10_ARATH	2	0.7775	4	0	3	0	FALSE	FALSE	At1g49120_VI-L_CRF9_ARATH	0.257
At1g68550.1_VI-L_CRF10_ARATH	2	1	5	0	3	0	FALSE	FALSE	At1g25470.2_VI-L_CRF12_ARATH	0.127
At1g68550.1_VI-L_CRF10_ARATH	2	1	5	0	3	0	FALSE	FALSE	At1g25470.1_VI-L_CRF12_ARATH	0.127
HbERF-VI-L3_HEVBR	3	0.2075	2	0	1	0	FALSE	FALSE	At3g25890_VI-L_CRF11_ARATH	0.739
HbERF-VI-L3_HEVBR	3	1	3	0	2	3	FALSE	FALSE	HbAP2-3_HEVBR	0.14
HbERF-VI-L3_HEVBR	3	1	3	0	2	3	FALSE	FALSE	HbAP2-5_HEVBR	0.14
HbERF-VI-L3_HEVBR	3	0.7822	3	0	2	2	FALSE	FALSE	HbERF-VI-L6_HEVBR	0.28
HbERF-VI-L3_HEVBR	3	0.7571	3	0	2	1	FALSE	FALSE	HbERF-VI-L4_HEVBR	0.299
HbERF-VI-L3_HEVBR	3	0.6279	3	0	3	0	FALSE	FALSE	At1g49120_VI-L_CRF9_ARATH	0.347
HbERF-VI-L3_HEVBR	3	0.8863	4	0	3	0	FALSE	FALSE	At1g25470.2_VI-L_CRF12_ARATH	0.194
HbERF-VI-L3_HEVBR	3	0.8863	4	0	3	0	FALSE	FALSE	At1g25470.1_VI-L_CRF12_ARATH	0.194
At3g25890_VI-L_CRF11_ARATH	10	1	2	0	2	3	FALSE	FALSE	HbAP2-3_HEVBR	0.141
At3g25890_VI-L_CRF11_ARATH	10	1	2	0	2	3	FALSE	FALSE	HbAP2-5_HEVBR	0.141
At3g25890_VI-L_CRF11_ARATH	10	0.8864	2	0	2	2	FALSE	FALSE	HbERF-VI-L6_HEVBR	0.215
At3g25890_VI-L_CRF11_ARATH	10	0.8613	2	0	2	1	FALSE	FALSE	HbERF-VI-L4_HEVBR	0.234
At3g25890_VI-L_CRF11_ARATH	10	0.7321	2	0	3	0	FALSE	FALSE	At1g49120_VI-L_CRF9_ARATH	0.289
At3g25890_VI-L_CRF11_ARATH	10	0.9905	3	0	3	0	FALSE	FALSE	At1g25470.2_VI-L_CRF12_ARATH	0.135
At3g25890_VI-L_CRF11_ARATH	10	0.9905	3	0	3	0	FALSE	FALSE	At1g25470.1_VI-L_CRF12_ARATH	0.135
HbAP2-3_HEVBR	2	0.4201	0	0	0	2	FALSE	TRUE	HbAP2-5_HEVBR	0.643
HbAP2-3_HEVBR	2	1	0	0	0	3	FALSE	TRUE	HbERF-VI-L6_HEVBR	0.176
HbAP2-3_HEVBR	2	1	0	0	0	4	FALSE	TRUE	HbERF-VI-L4_HEVBR	0.174
HbAP2-3_HEVBR	2	1	1	0	1	3	TRUE	FALSE	At1g49120_VI-L_CRF9_ARATH	0.158
HbAP2-3_HEVBR	2	1	2	0	1	3	TRUE	FALSE	At1g25470.2_VI-L_CRF12_ARATH	0.157
HbAP2-3_HEVBR	2	1	2	0	1	3	TRUE	FALSE	At1g25470.1_VI-L_CRF12_ARATH	0.157
HbAP2-5_HEVBR	2	1	0	0	0	3	FALSE	TRUE	HbERF-VI-L6_HEVBR	0.176
HbAP2-5_HEVBR	2	1	0	0	0	4	FALSE	TRUE	HbERF-VI-L4_HEVBR	0.174
HbAP2-5_HEVBR	2	1	1	0	1	3	TRUE	FALSE	At1g49120_VI-L_CRF9_ARATH	0.158
HbAP2-5_HEVBR	2	1	2	0	1	3	TRUE	FALSE	At1g25470.2_VI-L_CRF12_ARATH	0.157
HbAP2-5_HEVBR	2	1	2	0	1	3	TRUE	FALSE	At1g25470.1_VI-L_CRF12_ARATH	0.157
HbERF-VI-L6_HEVBR	3	0.2862	0	0	0	3	FALSE	TRUE	HbERF-VI-L4_HEVBR	0.743
HbERF-VI-L6_HEVBR	3	0.6868	1	0	1	2	TRUE	FALSE	At1g49120_VI-L_CRF9_ARATH	0.386
HbERF-VI-L6_HEVBR	3	0.9452	2	0	1	2	TRUE	FALSE	At1g25470.2_VI-L_CRF12_ARATH	0.197
HbERF-VI-L6_HEVBR	3	0.9452	2	0	1	2	TRUE	FALSE	At1g25470.1_VI-L_CRF12_ARATH	0.197
HbERF-VI-L4_HEVBR	6	0.6617	1	0	1	1	TRUE	FALSE	At1g49120_VI-L_CRF9_ARATH	0.408
HbERF-VI-L4_HEVBR	6	0.92	2	0	1	1	TRUE	FALSE	At1g25470.2_VI-L_CRF12_ARATH	0.218
HbERF-VI-L4_HEVBR	6	0.92	2	0	1	1	TRUE	FALSE	At1g25470.1_VI-L_CRF12_ARATH	0.218
At1g49120_VI-L_CRF9_ARATH	6	0.655	2	0	1	0	FALSE	FALSE	At1g25470.2_VI-L_CRF12_ARATH	0.413
At1g49120_VI-L_CRF9_ARATH	6	0.655	2	0	1	0	FALSE	FALSE	At1g25470.1_VI-L_CRF12_ARATH	0.413
At1g25470.2_VI-L_CRF12_ARATH	2	0	1	0	0	0	TRUE	FALSE	At1g25470.1_VI-L_CRF12_ARATH	1
ERF-VII
GENE1	kVALUE	DIST	SPEC	T-DUP	I-DUP	U-DUP	ORTHO	ULTRAP	GENE2	FSCORE
At3g16770_VII_AtEBP_RAP2.3_ERF72_ARATH	3	0.1291	2	0	0	0	TRUE	FALSE	HbERF-VIIa20_HEVBR	0.882
At3g16770_VII_AtEBP_RAP2.3_ERF72_ARATH	3	0.1291	2	0	0	0	TRUE	FALSE	HbERF-VIIa17_HEVBR	0.882
At3g16770_VII_AtEBP_RAP2.3_ERF72_ARATH	3	0.2524	2	0	1	0	FALSE	FALSE	At1g72360_VII_HRE1_ERF73_ARATH	0.702
At3g16770_VII_AtEBP_RAP2.3_ERF72_ARATH	3	0.2575	4	0	3	0	FALSE	FALSE	At3g14230.3_VII_RAP2.2_ARATH	0.554
At3g16770_VII_AtEBP_RAP2.3_ERF72_ARATH	3	0.2575	5	0	3	0	FALSE	FALSE	At3g14230.2_VII_RAP2.2_ARATH	0.548
At3g16770_VII_AtEBP_RAP2.3_ERF72_ARATH	3	0.2575	5	0	3	0	FALSE	FALSE	At3g14230.1_VII_RAP2.2_ARATH	0.548
At3g16770_VII_AtEBP_RAP2.3_ERF72_ARATH	3	0.2541	3	0	3	0	FALSE	FALSE	At1g53910_VII_RAP2.12_ARATH	0.561
At3g16770_VII_AtEBP_RAP2.3_ERF72_ARATH	3	0.1859	4	0	3	0	FALSE	FALSE	HbERF-VIIa12_HEVBR	0.596
At3g16770_VII_AtEBP_RAP2.3_ERF72_ARATH	3	0.1859	4	0	3	0	FALSE	FALSE	HbERF-VIIa7_HEVBR	0.596
At3g16770_VII_AtEBP_RAP2.3_ERF72_ARATH	3	0.2278	4	0	3	0	FALSE	FALSE	HbERF-VIIa4_HEVBR	0.571
At3g16770_VII_AtEBP_RAP2.3_ERF72_ARATH	3	0.2485	4	0	3	0	FALSE	FALSE	HbERF-VIIa1_HEVBR	0.559
At3g16770_VII_AtEBP_RAP2.3_ERF72_ARATH	3	1	3	0	3	1	FALSE	FALSE	HbAP2-3_HEVBR	0.113
At3g16770_VII_AtEBP_RAP2.3_ERF72_ARATH	3	1	3	0	3	1	FALSE	FALSE	HbAP2-2_HEVBR	0.113
At3g16770_VII_AtEBP_RAP2.3_ERF72_ARATH	3	0.2201	3	0	3	0	FALSE	FALSE	At2g47520_VII_HRE2_ERF71_ARATH	0.582
HbERF-VIIa20_HEVBR	2	0	1	0	0	0	TRUE	FALSE	HbERF-VIIa17_HEVBR	1
HbERF-VIIa20_HEVBR	2	0.2526	3	0	1	0	FALSE	FALSE	At1g72360_VII_HRE1_ERF73_ARATH	0.694
HbERF-VIIa20_HEVBR	2	0.2578	5	0	3	0	FALSE	FALSE	At3g14230.3_VII_RAP2.2_ARATH	0.548
HbERF-VIIa20_HEVBR	2	0.2578	6	0	3	0	FALSE	FALSE	At3g14230.2_VII_RAP2.2_ARATH	0.543
HbERF-VIIa20_HEVBR	2	0.2578	6	0	3	0	FALSE	FALSE	At3g14230.1_VII_RAP2.2_ARATH	0.543
HbERF-VIIa20_HEVBR	2	0.2543	4	0	3	0	FALSE	FALSE	At1g53910_VII_RAP2.12_ARATH	0.556
HbERF-VIIa20_HEVBR	2	0.1861	5	0	3	0	FALSE	FALSE	HbERF-VIIa12_HEVBR	0.59
HbERF-VIIa20_HEVBR	2	0.1861	5	0	3	0	FALSE	FALSE	HbERF-VIIa7_HEVBR	0.59
HbERF-VIIa20_HEVBR	2	0.228	5	0	3	0	FALSE	FALSE	HbERF-VIIa4_HEVBR	0.566
HbERF-VIIa20_HEVBR	2	0.2487	5	0	3	0	FALSE	FALSE	HbERF-VIIa1_HEVBR	0.553
HbERF-VIIa20_HEVBR	2	1	4	0	3	1	FALSE	FALSE	HbAP2-3_HEVBR	0.112
HbERF-VIIa20_HEVBR	2	1	4	0	3	1	FALSE	FALSE	HbAP2-2_HEVBR	0.112
HbERF-VIIa20_HEVBR	2	0.2204	4	0	3	0	FALSE	FALSE	At2g47520_VII_HRE2_ERF71_ARATH	0.576
HbERF-VIIa17_HEVBR	2	0.2526	3	0	1	0	FALSE	FALSE	At1g72360_VII_HRE1_ERF73_ARATH	0.694
HbERF-VIIa17_HEVBR	2	0.2578	5	0	3	0	FALSE	FALSE	At3g14230.3_VII_RAP2.2_ARATH	0.548
HbERF-VIIa17_HEVBR	2	0.2578	6	0	3	0	FALSE	FALSE	At3g14230.2_VII_RAP2.2_ARATH	0.543
HbERF-VIIa17_HEVBR	2	0.2578	6	0	3	0	FALSE	FALSE	At3g14230.1_VII_RAP2.2_ARATH	0.543
HbERF-VIIa17_HEVBR	2	0.2543	4	0	3	0	FALSE	FALSE	At1g53910_VII_RAP2.12_ARATH	0.556
HbERF-VIIa17_HEVBR	2	0.1861	5	0	3	0	FALSE	FALSE	HbERF-VIIa12_HEVBR	0.59
HbERF-VIIa17_HEVBR	2	0.1861	5	0	3	0	FALSE	FALSE	HbERF-VIIa7_HEVBR	0.59
HbERF-VIIa17_HEVBR	2	0.228	5	0	3	0	FALSE	FALSE	HbERF-VIIa4_HEVBR	0.566
HbERF-VIIa17_HEVBR	2	0.2487	5	0	3	0	FALSE	FALSE	HbERF-VIIa1_HEVBR	0.553
HbERF-VIIa17_HEVBR	2	1	4	0	3	1	FALSE	FALSE	HbAP2-3_HEVBR	0.112
HbERF-VIIa17_HEVBR	2	1	4	0	3	1	FALSE	FALSE	HbAP2-2_HEVBR	0.112
HbERF-VIIa17_HEVBR	2	0.2204	4	0	3	0	FALSE	FALSE	At2g47520_VII_HRE2_ERF71_ARATH	0.576
At1g72360_VII_HRE1_ERF73_ARATH	11	0.3427	3	0	3	0	FALSE	FALSE	At3g14230.3_VII_RAP2.2_ARATH	0.508
At1g72360_VII_HRE1_ERF73_ARATH	11	0.3427	4	0	3	0	FALSE	FALSE	At3g14230.2_VII_RAP2.2_ARATH	0.503
At1g72360_VII_HRE1_ERF73_ARATH	11	0.3427	4	0	3	0	FALSE	FALSE	At3g14230.1_VII_RAP2.2_ARATH	0.503
At1g72360_VII_HRE1_ERF73_ARATH	11	0.3393	2	0	3	0	FALSE	FALSE	At1g53910_VII_RAP2.12_ARATH	0.516
At1g72360_VII_HRE1_ERF73_ARATH	11	0.2711	3	0	3	0	FALSE	FALSE	HbERF-VIIa12_HEVBR	0.551
At1g72360_VII_HRE1_ERF73_ARATH	11	0.2711	3	0	3	0	FALSE	FALSE	HbERF-VIIa7_HEVBR	0.551
At1g72360_VII_HRE1_ERF73_ARATH	11	0.313	3	0	3	0	FALSE	FALSE	HbERF-VIIa4_HEVBR	0.526
At1g72360_VII_HRE1_ERF73_ARATH	11	0.3337	3	0	3	0	FALSE	FALSE	HbERF-VIIa1_HEVBR	0.514
At1g72360_VII_HRE1_ERF73_ARATH	11	1	2	0	3	1	FALSE	FALSE	HbAP2-3_HEVBR	0.114
At1g72360_VII_HRE1_ERF73_ARATH	11	1	2	0	3	1	FALSE	FALSE	HbAP2-2_HEVBR	0.114
At1g72360_VII_HRE1_ERF73_ARATH	11	0.3053	2	0	3	0	FALSE	FALSE	At2g47520_VII_HRE2_ERF71_ARATH	0.536
At3g14230.3_VII_RAP2.2_ARATH	3	0	2	0	0	0	TRUE	FALSE	At3g14230.2_VII_RAP2.2_ARATH	0.99
At3g14230.3_VII_RAP2.2_ARATH	3	0	2	0	0	0	TRUE	FALSE	At3g14230.1_VII_RAP2.2_ARATH	0.99
At3g14230.3_VII_RAP2.2_ARATH	3	0.1466	2	0	1	0	FALSE	FALSE	At1g53910_VII_RAP2.12_ARATH	0.781
At3g14230.3_VII_RAP2.2_ARATH	3	0.1396	3	0	2	0	TRUE	FALSE	HbERF-VIIa12_HEVBR	0.7
At3g14230.3_VII_RAP2.2_ARATH	3	0.1396	3	0	2	0	TRUE	FALSE	HbERF-VIIa7_HEVBR	0.7
At3g14230.3_VII_RAP2.2_ARATH	3	0.1815	3	0	2	0	TRUE	FALSE	HbERF-VIIa4_HEVBR	0.672
At3g14230.3_VII_RAP2.2_ARATH	3	0.2022	3	0	2	0	TRUE	FALSE	HbERF-VIIa1_HEVBR	0.659
At3g14230.3_VII_RAP2.2_ARATH	3	1	4	0	3	1	FALSE	FALSE	HbAP2-3_HEVBR	0.112
At3g14230.3_VII_RAP2.2_ARATH	3	1	4	0	3	1	FALSE	FALSE	HbAP2-2_HEVBR	0.112
At3g14230.3_VII_RAP2.2_ARATH	3	0.3104	4	0	3	0	FALSE	FALSE	At2g47520_VII_HRE2_ERF71_ARATH	0.522
At3g14230.2_VII_RAP2.2_ARATH	2	0	1	0	0	0	TRUE	FALSE	At3g14230.1_VII_RAP2.2_ARATH	1
At3g14230.2_VII_RAP2.2_ARATH	2	0.1466	3	0	1	0	FALSE	FALSE	At1g53910_VII_RAP2.12_ARATH	0.773
At3g14230.2_VII_RAP2.2_ARATH	2	0.1396	4	0	2	0	TRUE	FALSE	HbERF-VIIa12_HEVBR	0.693
At3g14230.2_VII_RAP2.2_ARATH	2	0.1396	4	0	2	0	TRUE	FALSE	HbERF-VIIa7_HEVBR	0.693
At3g14230.2_VII_RAP2.2_ARATH	2	0.1815	4	0	2	0	TRUE	FALSE	HbERF-VIIa4_HEVBR	0.666
At3g14230.2_VII_RAP2.2_ARATH	2	0.2022	4	0	2	0	TRUE	FALSE	HbERF-VIIa1_HEVBR	0.652
At3g14230.2_VII_RAP2.2_ARATH	2	1	5	0	3	1	FALSE	FALSE	HbAP2-3_HEVBR	0.11
At3g14230.2_VII_RAP2.2_ARATH	2	1	5	0	3	1	FALSE	FALSE	HbAP2-2_HEVBR	0.11
At3g14230.2_VII_RAP2.2_ARATH	2	0.3104	5	0	3	0	FALSE	FALSE	At2g47520_VII_HRE2_ERF71_ARATH	0.517
At3g14230.1_VII_RAP2.2_ARATH	2	0.1466	3	0	1	0	FALSE	FALSE	At1g53910_VII_RAP2.12_ARATH	0.773
At3g14230.1_VII_RAP2.2_ARATH	2	0.1396	4	0	2	0	TRUE	FALSE	HbERF-VIIa12_HEVBR	0.693
At3g14230.1_VII_RAP2.2_ARATH	2	0.1396	4	0	2	0	TRUE	FALSE	HbERF-VIIa7_HEVBR	0.693
At3g14230.1_VII_RAP2.2_ARATH	2	0.1815	4	0	2	0	TRUE	FALSE	HbERF-VIIa4_HEVBR	0.666
At3g14230.1_VII_RAP2.2_ARATH	2	0.2022	4	0	2	0	TRUE	FALSE	HbERF-VIIa1_HEVBR	0.652
At3g14230.1_VII_RAP2.2_ARATH	2	1	5	0	3	1	FALSE	FALSE	HbAP2-3_HEVBR	0.11
At3g14230.1_VII_RAP2.2_ARATH	2	1	5	0	3	1	FALSE	FALSE	HbAP2-2_HEVBR	0.11
At3g14230.1_VII_RAP2.2_ARATH	2	0.3104	5	0	3	0	FALSE	FALSE	At2g47520_VII_HRE2_ERF71_ARATH	0.517
At1g53910_VII_RAP2.12_ARATH	7	0.1362	2	0	2	0	TRUE	FALSE	HbERF-VIIa12_HEVBR	0.71
At1g53910_VII_RAP2.12_ARATH	7	0.1362	2	0	2	0	TRUE	FALSE	HbERF-VIIa7_HEVBR	0.71
At1g53910_VII_RAP2.12_ARATH	7	0.1781	2	0	2	0	TRUE	FALSE	HbERF-VIIa4_HEVBR	0.681
At1g53910_VII_RAP2.12_ARATH	7	0.1988	2	0	2	0	TRUE	FALSE	HbERF-VIIa1_HEVBR	0.667
At1g53910_VII_RAP2.12_ARATH	7	1	3	0	3	1	FALSE	FALSE	HbAP2-3_HEVBR	0.113
At1g53910_VII_RAP2.12_ARATH	7	1	3	0	3	1	FALSE	FALSE	HbAP2-2_HEVBR	0.113
At1g53910_VII_RAP2.12_ARATH	7	0.307	3	0	3	0	FALSE	FALSE	At2g47520_VII_HRE2_ERF71_ARATH	0.53
HbERF-VIIa12_HEVBR	3	0	1	0	0	0	TRUE	FALSE	HbERF-VIIa7_HEVBR	1
HbERF-VIIa12_HEVBR	3	0.0418	3	0	1	0	FALSE	FALSE	HbERF-VIIa4_HEVBR	0.851
HbERF-VIIa12_HEVBR	3	0.0625	3	0	1	0	FALSE	FALSE	HbERF-VIIa1_HEVBR	0.835
HbERF-VIIa12_HEVBR	3	1	4	0	3	1	FALSE	FALSE	HbAP2-3_HEVBR	0.112
HbERF-VIIa12_HEVBR	3	1	4	0	3	1	FALSE	FALSE	HbAP2-2_HEVBR	0.112
HbERF-VIIa12_HEVBR	3	0.2388	4	0	3	0	FALSE	FALSE	At2g47520_VII_HRE2_ERF71_ARATH	0.565
HbERF-VIIa7_HEVBR	3	0.0418	3	0	1	0	FALSE	FALSE	HbERF-VIIa4_HEVBR	0.851
HbERF-VIIa7_HEVBR	3	0.0625	3	0	1	0	FALSE	FALSE	HbERF-VIIa1_HEVBR	0.835
HbERF-VIIa7_HEVBR	3	1	4	0	3	1	FALSE	FALSE	HbAP2-3_HEVBR	0.112
HbERF-VIIa7_HEVBR	3	1	4	0	3	1	FALSE	FALSE	HbAP2-2_HEVBR	0.112
HbERF-VIIa7_HEVBR	3	0.2388	4	0	3	0	FALSE	FALSE	At2g47520_VII_HRE2_ERF71_ARATH	0.565
HbERF-VIIa4_HEVBR	3	0.0207	1	0	0	0	TRUE	FALSE	HbERF-VIIa1_HEVBR	0.982
HbERF-VIIa4_HEVBR	3	1	4	0	3	1	FALSE	FALSE	HbAP2-3_HEVBR	0.112
HbERF-VIIa4_HEVBR	3	1	4	0	3	1	FALSE	FALSE	HbAP2-2_HEVBR	0.112
HbERF-VIIa4_HEVBR	3	0.2806	4	0	3	0	FALSE	FALSE	At2g47520_VII_HRE2_ERF71_ARATH	0.54
HbERF-VIIa1_HEVBR	3	1	4	0	3	1	FALSE	FALSE	HbAP2-3_HEVBR	0.112
HbERF-VIIa1_HEVBR	3	1	4	0	3	1	FALSE	FALSE	HbAP2-2_HEVBR	0.112
HbERF-VIIa1_HEVBR	3	0.3013	4	0	3	0	FALSE	FALSE	At2g47520_VII_HRE2_ERF71_ARATH	0.528
HbAP2-3_HEVBR	2	0.0747	0	0	0	2	FALSE	TRUE	HbAP2-2_HEVBR	0.918
HbAP2-3_HEVBR	2	1	1	0	0	1	TRUE	FALSE	At2g47520_VII_HRE2_ERF71_ARATH	0.158
HbAP2-2_HEVBR	2	1	1	0	0	1	TRUE	FALSE	At2g47520_VII_HRE2_ERF71_ARATH	0.158
ERF-VIII
GENE1	kVALUE	DIST	SPEC	T-DUP	I-DUP	U-DUP	ORTHO	ULTRAP	GENE2	FSCORE
At1g24590_VIIIb_DRNL_DRN-LIKE_SOB2_ESR2_ARATH	2	0.041	1	0	0	0	TRUE	FALSE	HbERF-VIIIb1_HEVBR	0.964
At1g24590_VIIIb_DRNL_DRN-LIKE_SOB2_ESR2_ARATH	2	0.1389	2	0	1	0	FALSE	FALSE	At1g12980_VIIIb_ESR_DRN_ARATH	0.783
At1g24590_VIIIb_DRNL_DRN-LIKE_SOB2_ESR2_ARATH	2	0.5345	2	0	2	2	FALSE	FALSE	At1g12890_VIIIb_ARATH	0.421
At1g24590_VIIIb_DRNL_DRN-LIKE_SOB2_ESR2_ARATH	2	0.4132	2	0	2	2	FALSE	FALSE	At1g28160_VIIIb_ARATH	0.504
At1g24590_VIIIb_DRNL_DRN-LIKE_SOB2_ESR2_ARATH	2	0.3357	2	0	2	2	FALSE	FALSE	At5g18560_VIIIb_PUCHI_ARATH	0.557
At1g24590_VIIIb_DRNL_DRN-LIKE_SOB2_ESR2_ARATH	2	0.249	2	0	2	2	FALSE	FALSE	At5g13910_VIIIb_LEP_ARATH	0.616
At1g24590_VIIIb_DRNL_DRN-LIKE_SOB2_ESR2_ARATH	2	0.4807	3	0	3	0	FALSE	FALSE	At1g28360_VIIIa_AtERF12_ARATH	0.416
At1g24590_VIIIb_DRNL_DRN-LIKE_SOB2_ESR2_ARATH	2	0.4299	4	0	3	0	FALSE	FALSE	HbERF-VIIIa14_HEVBR	0.443
At1g24590_VIIIb_DRNL_DRN-LIKE_SOB2_ESR2_ARATH	2	0.403	4	0	3	0	FALSE	FALSE	HbERF-VIIIa13_HEVBR	0.46
At1g24590_VIIIb_DRNL_DRN-LIKE_SOB2_ESR2_ARATH	2	0.6902	2	0	5	0	FALSE	FALSE	At1g80580_VIIIb_ARATH	0.234
At1g24590_VIIIb_DRNL_DRN-LIKE_SOB2_ESR2_ARATH	2	0.665	3	0	6	1	FALSE	FALSE	At3g20310_VIIIa_AtERF7_ARATH	0.218
At1g24590_VIIIb_DRNL_DRN-LIKE_SOB2_ESR2_ARATH	2	0.568	3	0	6	1	FALSE	FALSE	At1g50640_VIIIa_AtERF3_ARATH	0.261
At1g24590_VIIIb_DRNL_DRN-LIKE_SOB2_ESR2_ARATH	2	0.5596	3	0	6	1	FALSE	FALSE	HbERF-VIIIa5_HEVBR	0.265
At1g24590_VIIIb_DRNL_DRN-LIKE_SOB2_ESR2_ARATH	2	0.477	3	0	6	1	FALSE	FALSE	HbERF-VIIIa4_HEVBR	0.302
At1g24590_VIIIb_DRNL_DRN-LIKE_SOB2_ESR2_ARATH	2	0.5361	2	0	6	0	FALSE	FALSE	HbERF-VIIIa3_HEVBR	0.281
At1g24590_VIIIb_DRNL_DRN-LIKE_SOB2_ESR2_ARATH	2	0.5318	2	0	5	1	FALSE	FALSE	At1g53170_VIIIa_AtERF8_ARATH	0.312
At1g24590_VIIIb_DRNL_DRN-LIKE_SOB2_ESR2_ARATH	2	0.4793	2	0	5	1	FALSE	FALSE	At3g15210_VIIIa_AtERF4_RAP2.5_ARATH	0.338
At1g24590_VIIIb_DRNL_DRN-LIKE_SOB2_ESR2_ARATH	2	0.6282	3	0	7	0	FALSE	FALSE	At1g28370_VIIIa_AtERF11_ARATH	0.213
At1g24590_VIIIb_DRNL_DRN-LIKE_SOB2_ESR2_ARATH	2	0.5583	3	0	7	0	FALSE	FALSE	HbERF-VIIIa10_HEVBR	0.241
At1g24590_VIIIb_DRNL_DRN-LIKE_SOB2_ESR2_ARATH	2	0.5042	2	0	7	0	FALSE	FALSE	HbERF-VIIIa12_HEVBR	0.266
At1g24590_VIIIb_DRNL_DRN-LIKE_SOB2_ESR2_ARATH	2	0.5039	3	0	7	0	FALSE	FALSE	HbERF-VIIIa9_HEVBR	0.264
At1g24590_VIIIb_DRNL_DRN-LIKE_SOB2_ESR2_ARATH	2	0.5039	3	0	7	0	FALSE	FALSE	HbERF-VIIIa8_HEVBR	0.264
At1g24590_VIIIb_DRNL_DRN-LIKE_SOB2_ESR2_ARATH	2	0.5305	2	0	8	0	FALSE	FALSE	At5g44210_VIIIa_AtERF9_ARATH	0.23
At1g24590_VIIIb_DRNL_DRN-LIKE_SOB2_ESR2_ARATH	2	1	3	0	9	1	FALSE	FALSE	HbAP2-3_HEVBR	0.05
At1g24590_VIIIb_DRNL_DRN-LIKE_SOB2_ESR2_ARATH	2	1	3	0	9	1	FALSE	FALSE	HbAP2-5_HEVBR	0.05
At1g24590_VIIIb_DRNL_DRN-LIKE_SOB2_ESR2_ARATH	2	0.8516	3	0	9	0	FALSE	FALSE	At1g03800_VIIIa_AtERF10_ARATH	0.099
HbERF-VIIIb1_HEVBR	2	0.1299	2	0	1	0	FALSE	FALSE	At1g12980_VIIIb_ESR_DRN_ARATH	0.79
HbERF-VIIIb1_HEVBR	2	0.5255	2	0	2	2	FALSE	FALSE	At1g12890_VIIIb_ARATH	0.427
HbERF-VIIIb1_HEVBR	2	0.4042	2	0	2	2	FALSE	FALSE	At1g28160_VIIIb_ARATH	0.51
HbERF-VIIIb1_HEVBR	2	0.3267	2	0	2	2	FALSE	FALSE	At5g18560_VIIIb_PUCHI_ARATH	0.563
HbERF-VIIIb1_HEVBR	2	0.24	2	0	2	2	FALSE	FALSE	At5g13910_VIIIb_LEP_ARATH	0.622
HbERF-VIIIb1_HEVBR	2	0.4717	3	0	3	0	FALSE	FALSE	At1g28360_VIIIa_AtERF12_ARATH	0.422
HbERF-VIIIb1_HEVBR	2	0.4209	4	0	3	0	FALSE	FALSE	HbERF-VIIIa14_HEVBR	0.449
HbERF-VIIIb1_HEVBR	2	0.394	4	0	3	0	FALSE	FALSE	HbERF-VIIIa13_HEVBR	0.465
HbERF-VIIIb1_HEVBR	2	0.6812	2	0	5	0	FALSE	FALSE	At1g80580_VIIIb_ARATH	0.239
HbERF-VIIIb1_HEVBR	2	0.656	3	0	6	1	FALSE	FALSE	At3g20310_VIIIa_AtERF7_ARATH	0.222
HbERF-VIIIb1_HEVBR	2	0.559	3	0	6	1	FALSE	FALSE	At1g50640_VIIIa_AtERF3_ARATH	0.265
HbERF-VIIIb1_HEVBR	2	0.5506	3	0	6	1	FALSE	FALSE	HbERF-VIIIa5_HEVBR	0.269
HbERF-VIIIb1_HEVBR	2	0.468	3	0	6	1	FALSE	FALSE	HbERF-VIIIa4_HEVBR	0.306
HbERF-VIIIb1_HEVBR	2	0.5271	2	0	6	0	FALSE	FALSE	HbERF-VIIIa3_HEVBR	0.285
HbERF-VIIIb1_HEVBR	2	0.5228	2	0	5	1	FALSE	FALSE	At1g53170_VIIIa_AtERF8_ARATH	0.316
HbERF-VIIIb1_HEVBR	2	0.4703	2	0	5	1	FALSE	FALSE	At3g15210_VIIIa_AtERF4_RAP2.5_ARATH	0.342
HbERF-VIIIb1_HEVBR	2	0.6192	3	0	7	0	FALSE	FALSE	At1g28370_VIIIa_AtERF11_ARATH	0.217
HbERF-VIIIb1_HEVBR	2	0.5493	3	0	7	0	FALSE	FALSE	HbERF-VIIIa10_HEVBR	0.245
HbERF-VIIIb1_HEVBR	2	0.4952	2	0	7	0	FALSE	FALSE	HbERF-VIIIa12_HEVBR	0.27
HbERF-VIIIb1_HEVBR	2	0.4949	3	0	7	0	FALSE	FALSE	HbERF-VIIIa9_HEVBR	0.267
HbERF-VIIIb1_HEVBR	2	0.4949	3	0	7	0	FALSE	FALSE	HbERF-VIIIa8_HEVBR	0.267
HbERF-VIIIb1_HEVBR	2	0.5215	2	0	8	0	FALSE	FALSE	At5g44210_VIIIa_AtERF9_ARATH	0.233
HbERF-VIIIb1_HEVBR	2	1	3	0	9	1	FALSE	FALSE	HbAP2-3_HEVBR	0.05
HbERF-VIIIb1_HEVBR	2	1	3	0	9	1	FALSE	FALSE	HbAP2-5_HEVBR	0.05
HbERF-VIIIb1_HEVBR	2	0.8426	3	0	9	0	FALSE	FALSE	At1g03800_VIIIa_AtERF10_ARATH	0.102
At1g12980_VIIIb_ESR_DRN_ARATH	6	0.5475	1	0	2	2	FALSE	FALSE	At1g12890_VIIIb_ARATH	0.417
At1g12980_VIIIb_ESR_DRN_ARATH	6	0.4262	1	0	2	2	FALSE	FALSE	At1g28160_VIIIb_ARATH	0.5
At1g12980_VIIIb_ESR_DRN_ARATH	6	0.3487	1	0	2	2	FALSE	FALSE	At5g18560_VIIIb_PUCHI_ARATH	0.553
At1g12980_VIIIb_ESR_DRN_ARATH	6	0.262	1	0	2	2	FALSE	FALSE	At5g13910_VIIIb_LEP_ARATH	0.613
At1g12980_VIIIb_ESR_DRN_ARATH	6	0.4937	2	0	3	0	FALSE	FALSE	At1g28360_VIIIa_AtERF12_ARATH	0.412
At1g12980_VIIIb_ESR_DRN_ARATH	6	0.4429	3	0	3	0	FALSE	FALSE	HbERF-VIIIa14_HEVBR	0.44
At1g12980_VIIIb_ESR_DRN_ARATH	6	0.416	3	0	3	0	FALSE	FALSE	HbERF-VIIIa13_HEVBR	0.456
At1g12980_VIIIb_ESR_DRN_ARATH	6	0.7032	1	0	5	0	FALSE	FALSE	At1g80580_VIIIb_ARATH	0.23
At1g12980_VIIIb_ESR_DRN_ARATH	6	0.678	2	0	6	1	FALSE	FALSE	At3g20310_VIIIa_AtERF7_ARATH	0.214
At1g12980_VIIIb_ESR_DRN_ARATH	6	0.581	2	0	6	1	FALSE	FALSE	At1g50640_VIIIa_AtERF3_ARATH	0.258
At1g12980_VIIIb_ESR_DRN_ARATH	6	0.5726	2	0	6	1	FALSE	FALSE	HbERF-VIIIa5_HEVBR	0.262
At1g12980_VIIIb_ESR_DRN_ARATH	6	0.49	2	0	6	1	FALSE	FALSE	HbERF-VIIIa4_HEVBR	0.299
At1g12980_VIIIb_ESR_DRN_ARATH	6	0.5491	1	0	6	0	FALSE	FALSE	HbERF-VIIIa3_HEVBR	0.278
At1g12980_VIIIb_ESR_DRN_ARATH	6	0.5448	1	0	5	1	FALSE	FALSE	At1g53170_VIIIa_AtERF8_ARATH	0.308
At1g12980_VIIIb_ESR_DRN_ARATH	6	0.4923	1	0	5	1	FALSE	FALSE	At3g15210_VIIIa_AtERF4_RAP2.5_ARATH	0.335
At1g12980_VIIIb_ESR_DRN_ARATH	6	0.6412	2	0	7	0	FALSE	FALSE	At1g28370_VIIIa_AtERF11_ARATH	0.21
At1g12980_VIIIb_ESR_DRN_ARATH	6	0.5713	2	0	7	0	FALSE	FALSE	HbERF-VIIIa10_HEVBR	0.239
At1g12980_VIIIb_ESR_DRN_ARATH	6	0.5171	1	0	7	0	FALSE	FALSE	HbERF-VIIIa12_HEVBR	0.263
At1g12980_VIIIb_ESR_DRN_ARATH	6	0.5169	2	0	7	0	FALSE	FALSE	HbERF-VIIIa9_HEVBR	0.261
At1g12980_VIIIb_ESR_DRN_ARATH	6	0.5169	2	0	7	0	FALSE	FALSE	HbERF-VIIIa8_HEVBR	0.261
At1g12980_VIIIb_ESR_DRN_ARATH	6	0.5435	1	0	8	0	FALSE	FALSE	At5g44210_VIIIa_AtERF9_ARATH	0.227
At1g12980_VIIIb_ESR_DRN_ARATH	6	1	2	0	9	1	FALSE	FALSE	HbAP2-3_HEVBR	0.05
At1g12980_VIIIb_ESR_DRN_ARATH	6	1	2	0	9	1	FALSE	FALSE	HbAP2-5_HEVBR	0.05
At1g12980_VIIIb_ESR_DRN_ARATH	6	0.8645	2	0	9	0	FALSE	FALSE	At1g03800_VIIIa_AtERF10_ARATH	0.096
At1g12890_VIIIb_ARATH	3	0.2819	0	0	0	2	FALSE	TRUE	At1g28160_VIIIb_ARATH	0.74
At1g12890_VIIIb_ARATH	3	0.3721	0	0	0	4	FALSE	TRUE	At5g18560_VIIIb_PUCHI_ARATH	0.65
At1g12890_VIIIb_ARATH	3	0.2855	0	0	0	4	FALSE	TRUE	At5g13910_VIIIb_LEP_ARATH	0.722
At1g12890_VIIIb_ARATH	3	0.7194	2	0	2	2	FALSE	FALSE	At1g28360_VIIIa_AtERF12_ARATH	0.295
At1g12890_VIIIb_ARATH	3	0.6686	3	0	2	2	FALSE	FALSE	HbERF-VIIIa14_HEVBR	0.327
At1g12890_VIIIb_ARATH	3	0.6417	3	0	2	2	FALSE	FALSE	HbERF-VIIIa13_HEVBR	0.345
At1g12890_VIIIb_ARATH	3	0.9289	1	0	4	2	FALSE	FALSE	At1g80580_VIIIb_ARATH	0.125
At1g12890_VIIIb_ARATH	3	0.9037	2	0	5	3	FALSE	FALSE	At3g20310_VIIIa_AtERF7_ARATH	0.122
At1g12890_VIIIb_ARATH	3	0.8067	2	0	5	3	FALSE	FALSE	At1g50640_VIIIa_AtERF3_ARATH	0.17
At1g12890_VIIIb_ARATH	3	0.7983	2	0	5	3	FALSE	FALSE	HbERF-VIIIa5_HEVBR	0.174
At1g12890_VIIIb_ARATH	3	0.7157	2	0	5	3	FALSE	FALSE	HbERF-VIIIa4_HEVBR	0.215
At1g12890_VIIIb_ARATH	3	0.7748	1	0	5	2	FALSE	FALSE	HbERF-VIIIa3_HEVBR	0.19
At1g12890_VIIIb_ARATH	3	0.7705	1	0	4	3	FALSE	FALSE	At1g53170_VIIIa_AtERF8_ARATH	0.211
At1g12890_VIIIb_ARATH	3	0.718	1	0	4	3	FALSE	FALSE	At3g15210_VIIIa_AtERF4_RAP2.5_ARATH	0.24
At1g12890_VIIIb_ARATH	3	0.8669	2	0	6	2	FALSE	FALSE	At1g28370_VIIIa_AtERF11_ARATH	0.128
At1g12890_VIIIb_ARATH	3	0.797	2	0	6	2	FALSE	FALSE	HbERF-VIIIa10_HEVBR	0.159
At1g12890_VIIIb_ARATH	3	0.7429	1	0	6	2	FALSE	FALSE	HbERF-VIIIa12_HEVBR	0.185
At1g12890_VIIIb_ARATH	3	0.7426	2	0	6	2	FALSE	FALSE	HbERF-VIIIa9_HEVBR	0.183
At1g12890_VIIIb_ARATH	3	0.7426	2	0	6	2	FALSE	FALSE	HbERF-VIIIa8_HEVBR	0.183
At1g12890_VIIIb_ARATH	3	0.7692	1	0	7	2	FALSE	FALSE	At5g44210_VIIIa_AtERF9_ARATH	0.156
At1g12890_VIIIb_ARATH	3	1	2	0	8	3	FALSE	FALSE	HbAP2-3_HEVBR	0.055
At1g12890_VIIIb_ARATH	3	1	2	0	8	3	FALSE	FALSE	HbAP2-5_HEVBR	0.055
At1g12890_VIIIb_ARATH	3	1	2	0	8	2	FALSE	FALSE	At1g03800_VIIIa_AtERF10_ARATH	0.055
At1g28160_VIIIb_ARATH	3	0.2508	0	0	0	4	FALSE	TRUE	At5g18560_VIIIb_PUCHI_ARATH	0.751
At1g28160_VIIIb_ARATH	3	0.1641	0	0	0	4	FALSE	TRUE	At5g13910_VIIIb_LEP_ARATH	0.823
At1g28160_VIIIb_ARATH	3	0.598	2	0	2	2	FALSE	FALSE	At1g28360_VIIIa_AtERF12_ARATH	0.378
At1g28160_VIIIb_ARATH	3	0.5472	3	0	2	2	FALSE	FALSE	HbERF-VIIIa14_HEVBR	0.409
At1g28160_VIIIb_ARATH	3	0.5203	3	0	2	2	FALSE	FALSE	HbERF-VIIIa13_HEVBR	0.427
At1g28160_VIIIb_ARATH	3	0.8075	1	0	4	2	FALSE	FALSE	At1g80580_VIIIb_ARATH	0.193
At1g28160_VIIIb_ARATH	3	0.7824	2	0	5	3	FALSE	FALSE	At3g20310_VIIIa_AtERF7_ARATH	0.182
At1g28160_VIIIb_ARATH	3	0.6854	2	0	5	3	FALSE	FALSE	At1g50640_VIIIa_AtERF3_ARATH	0.23
At1g28160_VIIIb_ARATH	3	0.6769	2	0	5	3	FALSE	FALSE	HbERF-VIIIa5_HEVBR	0.234
At1g28160_VIIIb_ARATH	3	0.5943	2	0	5	3	FALSE	FALSE	HbERF-VIIIa4_HEVBR	0.275
At1g28160_VIIIb_ARATH	3	0.6535	1	0	5	2	FALSE	FALSE	HbERF-VIIIa3_HEVBR	0.25
At1g28160_VIIIb_ARATH	3	0.6491	1	0	4	3	FALSE	FALSE	At1g53170_VIIIa_AtERF8_ARATH	0.278
At1g28160_VIIIb_ARATH	3	0.5966	1	0	4	3	FALSE	FALSE	At3g15210_VIIIa_AtERF4_RAP2.5_ARATH	0.307
At1g28160_VIIIb_ARATH	3	0.7456	2	0	6	2	FALSE	FALSE	At1g28370_VIIIa_AtERF11_ARATH	0.182
At1g28160_VIIIb_ARATH	3	0.6757	2	0	6	2	FALSE	FALSE	HbERF-VIIIa10_HEVBR	0.213
At1g28160_VIIIb_ARATH	3	0.6215	1	0	6	2	FALSE	FALSE	HbERF-VIIIa12_HEVBR	0.24
At1g28160_VIIIb_ARATH	3	0.6212	2	0	6	2	FALSE	FALSE	HbERF-VIIIa9_HEVBR	0.238
At1g28160_VIIIb_ARATH	3	0.6212	2	0	6	2	FALSE	FALSE	HbERF-VIIIa8_HEVBR	0.238
At1g28160_VIIIb_ARATH	3	0.6478	1	0	7	2	FALSE	FALSE	At5g44210_VIIIa_AtERF9_ARATH	0.205
At1g28160_VIIIb_ARATH	3	1	2	0	8	3	FALSE	FALSE	HbAP2-3_HEVBR	0.055
At1g28160_VIIIb_ARATH	3	1	2	0	8	3	FALSE	FALSE	HbAP2-5_HEVBR	0.055
At1g28160_VIIIb_ARATH	3	0.9689	2	0	8	2	FALSE	FALSE	At1g03800_VIIIa_AtERF10_ARATH	0.066
At5g18560_VIIIb_PUCHI_ARATH	3	0.0866	0	0	0	2	FALSE	TRUE	At5g13910_VIIIb_LEP_ARATH	0.906
At5g18560_VIIIb_PUCHI_ARATH	3	0.5206	2	0	2	2	FALSE	FALSE	At1g28360_VIIIa_AtERF12_ARATH	0.431
At5g18560_VIIIb_PUCHI_ARATH	3	0.4697	3	0	2	2	FALSE	FALSE	HbERF-VIIIa14_HEVBR	0.461
At5g18560_VIIIb_PUCHI_ARATH	3	0.4429	3	0	2	2	FALSE	FALSE	HbERF-VIIIa13_HEVBR	0.479
At5g18560_VIIIb_PUCHI_ARATH	3	0.73	1	0	4	2	FALSE	FALSE	At1g80580_VIIIb_ARATH	0.236
At5g18560_VIIIb_PUCHI_ARATH	3	0.7049	2	0	5	3	FALSE	FALSE	At3g20310_VIIIa_AtERF7_ARATH	0.22
At5g18560_VIIIb_PUCHI_ARATH	3	0.6079	2	0	5	3	FALSE	FALSE	At1g50640_VIIIa_AtERF3_ARATH	0.268
At5g18560_VIIIb_PUCHI_ARATH	3	0.5994	2	0	5	3	FALSE	FALSE	HbERF-VIIIa5_HEVBR	0.272
At5g18560_VIIIb_PUCHI_ARATH	3	0.5169	2	0	5	3	FALSE	FALSE	HbERF-VIIIa4_HEVBR	0.313
At5g18560_VIIIb_PUCHI_ARATH	3	0.576	1	0	5	2	FALSE	FALSE	HbERF-VIIIa3_HEVBR	0.289
At5g18560_VIIIb_PUCHI_ARATH	3	0.5717	1	0	4	3	FALSE	FALSE	At1g53170_VIIIa_AtERF8_ARATH	0.321
At5g18560_VIIIb_PUCHI_ARATH	3	0.5192	1	0	4	3	FALSE	FALSE	At3g15210_VIIIa_AtERF4_RAP2.5_ARATH	0.35
At5g18560_VIIIb_PUCHI_ARATH	3	0.6681	2	0	6	2	FALSE	FALSE	At1g28370_VIIIa_AtERF11_ARATH	0.217
At5g18560_VIIIb_PUCHI_ARATH	3	0.5982	2	0	6	2	FALSE	FALSE	HbERF-VIIIa10_HEVBR	0.248
At5g18560_VIIIb_PUCHI_ARATH	3	0.544	1	0	6	2	FALSE	FALSE	HbERF-VIIIa12_HEVBR	0.275
At5g18560_VIIIb_PUCHI_ARATH	3	0.5438	2	0	6	2	FALSE	FALSE	HbERF-VIIIa9_HEVBR	0.272
At5g18560_VIIIb_PUCHI_ARATH	3	0.5438	2	0	6	2	FALSE	FALSE	HbERF-VIIIa8_HEVBR	0.272
At5g18560_VIIIb_PUCHI_ARATH	3	0.5703	1	0	7	2	FALSE	FALSE	At5g44210_VIIIa_AtERF9_ARATH	0.237
At5g18560_VIIIb_PUCHI_ARATH	3	1	2	0	8	3	FALSE	FALSE	HbAP2-3_HEVBR	0.055
At5g18560_VIIIb_PUCHI_ARATH	3	1	2	0	8	3	FALSE	FALSE	HbAP2-5_HEVBR	0.055
At5g18560_VIIIb_PUCHI_ARATH	3	0.8914	2	0	8	2	FALSE	FALSE	At1g03800_VIIIa_AtERF10_ARATH	0.095
At5g13910_VIIIb_LEP_ARATH	3	0.4339	2	0	2	2	FALSE	FALSE	At1g28360_VIIIa_AtERF12_ARATH	0.49
At5g13910_VIIIb_LEP_ARATH	3	0.3831	3	0	2	2	FALSE	FALSE	HbERF-VIIIa14_HEVBR	0.519
At5g13910_VIIIb_LEP_ARATH	3	0.3562	3	0	2	2	FALSE	FALSE	HbERF-VIIIa13_HEVBR	0.537
At5g13910_VIIIb_LEP_ARATH	3	0.6434	1	0	4	2	FALSE	FALSE	At1g80580_VIIIb_ARATH	0.284
At5g13910_VIIIb_LEP_ARATH	3	0.6182	2	0	5	3	FALSE	FALSE	At3g20310_VIIIa_AtERF7_ARATH	0.263
At5g13910_VIIIb_LEP_ARATH	3	0.5212	2	0	5	3	FALSE	FALSE	At1g50640_VIIIa_AtERF3_ARATH	0.311
At5g13910_VIIIb_LEP_ARATH	3	0.5128	2	0	5	3	FALSE	FALSE	HbERF-VIIIa5_HEVBR	0.315
At5g13910_VIIIb_LEP_ARATH	3	0.4302	2	0	5	3	FALSE	FALSE	HbERF-VIIIa4_HEVBR	0.355
At5g13910_VIIIb_LEP_ARATH	3	0.4893	1	0	5	2	FALSE	FALSE	HbERF-VIIIa3_HEVBR	0.333
At5g13910_VIIIb_LEP_ARATH	3	0.485	1	0	4	3	FALSE	FALSE	At1g53170_VIIIa_AtERF8_ARATH	0.369
At5g13910_VIIIb_LEP_ARATH	3	0.4325	1	0	4	3	FALSE	FALSE	At3g15210_VIIIa_AtERF4_RAP2.5_ARATH	0.397
At5g13910_VIIIb_LEP_ARATH	3	0.5814	2	0	6	2	FALSE	FALSE	At1g28370_VIIIa_AtERF11_ARATH	0.255
At5g13910_VIIIb_LEP_ARATH	3	0.5115	2	0	6	2	FALSE	FALSE	HbERF-VIIIa10_HEVBR	0.287
At5g13910_VIIIb_LEP_ARATH	3	0.4574	1	0	6	2	FALSE	FALSE	HbERF-VIIIa12_HEVBR	0.314
At5g13910_VIIIb_LEP_ARATH	3	0.4571	2	0	6	2	FALSE	FALSE	HbERF-VIIIa9_HEVBR	0.311
At5g13910_VIIIb_LEP_ARATH	3	0.4571	2	0	6	2	FALSE	FALSE	HbERF-VIIIa8_HEVBR	0.311
At5g13910_VIIIb_LEP_ARATH	3	0.4837	1	0	7	2	FALSE	FALSE	At5g44210_VIIIa_AtERF9_ARATH	0.272
At5g13910_VIIIb_LEP_ARATH	3	1	2	0	8	3	FALSE	FALSE	HbAP2-3_HEVBR	0.055
At5g13910_VIIIb_LEP_ARATH	3	1	2	0	8	3	FALSE	FALSE	HbAP2-5_HEVBR	0.055
At5g13910_VIIIb_LEP_ARATH	3	0.8048	2	0	8	2	FALSE	FALSE	At1g03800_VIIIa_AtERF10_ARATH	0.126
At1g28360_VIIIa_AtERF12_ARATH	9	0.1046	2	0	0	0	TRUE	FALSE	HbERF-VIIIa14_HEVBR	0.9
At1g28360_VIIIa_AtERF12_ARATH	9	0.0777	2	0	0	0	TRUE	FALSE	HbERF-VIIIa13_HEVBR	0.923
At1g28360_VIIIa_AtERF12_ARATH	9	0.4563	2	0	3	0	FALSE	FALSE	At1g80580_VIIIb_ARATH	0.436
At1g28360_VIIIa_AtERF12_ARATH	9	0.4312	3	0	4	1	FALSE	FALSE	At3g20310_VIIIa_AtERF7_ARATH	0.398
At1g28360_VIIIa_AtERF12_ARATH	9	0.3342	3	0	4	1	FALSE	FALSE	At1g50640_VIIIa_AtERF3_ARATH	0.452
At1g28360_VIIIa_AtERF12_ARATH	9	0.3258	3	0	4	1	FALSE	FALSE	HbERF-VIIIa5_HEVBR	0.456
At1g28360_VIIIa_AtERF12_ARATH	9	0.2432	3	0	4	1	FALSE	FALSE	HbERF-VIIIa4_HEVBR	0.502
At1g28360_VIIIa_AtERF12_ARATH	9	0.3023	2	0	4	0	FALSE	FALSE	HbERF-VIIIa3_HEVBR	0.479
At1g28360_VIIIa_AtERF12_ARATH	9	0.298	2	0	3	1	FALSE	FALSE	At1g53170_VIIIa_AtERF8_ARATH	0.529
At1g28360_VIIIa_AtERF12_ARATH	9	0.2455	2	0	3	1	FALSE	FALSE	At3g15210_VIIIa_AtERF4_RAP2.5_ARATH	0.562
At1g28360_VIIIa_AtERF12_ARATH	9	0.3944	3	0	5	0	FALSE	FALSE	At1g28370_VIIIa_AtERF11_ARATH	0.38
At1g28360_VIIIa_AtERF12_ARATH	9	0.3245	3	0	5	0	FALSE	FALSE	HbERF-VIIIa10_HEVBR	0.415
At1g28360_VIIIa_AtERF12_ARATH	9	0.2703	2	0	5	0	FALSE	FALSE	HbERF-VIIIa12_HEVBR	0.447
At1g28360_VIIIa_AtERF12_ARATH	9	0.2701	3	0	5	0	FALSE	FALSE	HbERF-VIIIa9_HEVBR	0.443
At1g28360_VIIIa_AtERF12_ARATH	9	0.2701	3	0	5	0	FALSE	FALSE	HbERF-VIIIa8_HEVBR	0.443
At1g28360_VIIIa_AtERF12_ARATH	9	0.2966	2	0	6	0	FALSE	FALSE	At5g44210_VIIIa_AtERF9_ARATH	0.39
At1g28360_VIIIa_AtERF12_ARATH	9	1	3	0	7	1	FALSE	FALSE	HbAP2-3_HEVBR	0.061
At1g28360_VIIIa_AtERF12_ARATH	9	1	3	0	7	1	FALSE	FALSE	HbAP2-5_HEVBR	0.061
At1g28360_VIIIa_AtERF12_ARATH	9	0.6177	3	0	7	0	FALSE	FALSE	At1g03800_VIIIa_AtERF10_ARATH	0.217
HbERF-VIIIa14_HEVBR	2	0.0269	1	0	0	0	TRUE	FALSE	HbERF-VIIIa13_HEVBR	0.976
HbERF-VIIIa14_HEVBR	2	0.4055	3	0	3	0	FALSE	FALSE	At1g80580_VIIIb_ARATH	0.463
HbERF-VIIIa14_HEVBR	2	0.3804	4	0	4	1	FALSE	FALSE	At3g20310_VIIIa_AtERF7_ARATH	0.422
HbERF-VIIIa14_HEVBR	2	0.2834	4	0	4	1	FALSE	FALSE	At1g50640_VIIIa_AtERF3_ARATH	0.475
HbERF-VIIIa14_HEVBR	2	0.275	4	0	4	1	FALSE	FALSE	HbERF-VIIIa5_HEVBR	0.48
HbERF-VIIIa14_HEVBR	2	0.1924	4	0	4	1	FALSE	FALSE	HbERF-VIIIa4_HEVBR	0.525
HbERF-VIIIa14_HEVBR	2	0.2515	3	0	4	0	FALSE	FALSE	HbERF-VIIIa3_HEVBR	0.502
HbERF-VIIIa14_HEVBR	2	0.2472	3	0	3	1	FALSE	FALSE	At1g53170_VIIIa_AtERF8_ARATH	0.555
HbERF-VIIIa14_HEVBR	2	0.1947	3	0	3	1	FALSE	FALSE	At3g15210_VIIIa_AtERF4_RAP2.5_ARATH	0.587
HbERF-VIIIa14_HEVBR	2	0.3436	4	0	5	0	FALSE	FALSE	At1g28370_VIIIa_AtERF11_ARATH	0.402
HbERF-VIIIa14_HEVBR	2	0.2737	4	0	5	0	FALSE	FALSE	HbERF-VIIIa10_HEVBR	0.437
HbERF-VIIIa14_HEVBR	2	0.2195	3	0	5	0	FALSE	FALSE	HbERF-VIIIa12_HEVBR	0.468
HbERF-VIIIa14_HEVBR	2	0.2193	4	0	5	0	FALSE	FALSE	HbERF-VIIIa9_HEVBR	0.464
HbERF-VIIIa14_HEVBR	2	0.2193	4	0	5	0	FALSE	FALSE	HbERF-VIIIa8_HEVBR	0.464
HbERF-VIIIa14_HEVBR	2	0.2458	3	0	6	0	FALSE	FALSE	At5g44210_VIIIa_AtERF9_ARATH	0.409
HbERF-VIIIa14_HEVBR	2	1	4	0	7	1	FALSE	FALSE	HbAP2-3_HEVBR	0.061
HbERF-VIIIa14_HEVBR	2	1	4	0	7	1	FALSE	FALSE	HbAP2-5_HEVBR	0.061
HbERF-VIIIa14_HEVBR	2	0.5669	4	0	7	0	FALSE	FALSE	At1g03800_VIIIa_AtERF10_ARATH	0.236
HbERF-VIIIa13_HEVBR	2	0.3786	3	0	3	0	FALSE	FALSE	At1g80580_VIIIb_ARATH	0.48
HbERF-VIIIa13_HEVBR	2	0.3535	4	0	4	1	FALSE	FALSE	At3g20310_VIIIa_AtERF7_ARATH	0.437
HbERF-VIIIa13_HEVBR	2	0.2565	4	0	4	1	FALSE	FALSE	At1g50640_VIIIa_AtERF3_ARATH	0.49
HbERF-VIIIa13_HEVBR	2	0.2481	4	0	4	1	FALSE	FALSE	HbERF-VIIIa5_HEVBR	0.494
HbERF-VIIIa13_HEVBR	2	0.1655	4	0	4	1	FALSE	FALSE	HbERF-VIIIa4_HEVBR	0.539
HbERF-VIIIa13_HEVBR	2	0.2246	3	0	4	0	FALSE	FALSE	HbERF-VIIIa3_HEVBR	0.517
HbERF-VIIIa13_HEVBR	2	0.2203	3	0	3	1	FALSE	FALSE	At1g53170_VIIIa_AtERF8_ARATH	0.572
HbERF-VIIIa13_HEVBR	2	0.1678	3	0	3	1	FALSE	FALSE	At3g15210_VIIIa_AtERF4_RAP2.5_ARATH	0.604
HbERF-VIIIa13_HEVBR	2	0.3167	4	0	5	0	FALSE	FALSE	At1g28370_VIIIa_AtERF11_ARATH	0.415
HbERF-VIIIa13_HEVBR	2	0.2468	4	0	5	0	FALSE	FALSE	HbERF-VIIIa10_HEVBR	0.45
HbERF-VIIIa13_HEVBR	2	0.1926	3	0	5	0	FALSE	FALSE	HbERF-VIIIa12_HEVBR	0.482
HbERF-VIIIa13_HEVBR	2	0.1924	4	0	5	0	FALSE	FALSE	HbERF-VIIIa9_HEVBR	0.477
HbERF-VIIIa13_HEVBR	2	0.1924	4	0	5	0	FALSE	FALSE	HbERF-VIIIa8_HEVBR	0.477
HbERF-VIIIa13_HEVBR	2	0.2189	3	0	6	0	FALSE	FALSE	At5g44210_VIIIa_AtERF9_ARATH	0.422
HbERF-VIIIa13_HEVBR	2	1	4	0	7	1	FALSE	FALSE	HbAP2-3_HEVBR	0.061
HbERF-VIIIa13_HEVBR	2	1	4	0	7	1	FALSE	FALSE	HbAP2-5_HEVBR	0.061
HbERF-VIIIa13_HEVBR	2	0.54	4	0	7	0	FALSE	FALSE	At1g03800_VIIIa_AtERF10_ARATH	0.246
At1g80580_VIIIb_ARATH	15	0.564	2	0	2	1	FALSE	FALSE	At3g20310_VIIIa_AtERF7_ARATH	0.405
At1g80580_VIIIb_ARATH	15	0.467	2	0	2	1	FALSE	FALSE	At1g50640_VIIIa_AtERF3_ARATH	0.472
At1g80580_VIIIb_ARATH	15	0.4585	2	0	2	1	FALSE	FALSE	HbERF-VIIIa5_HEVBR	0.478
At1g80580_VIIIb_ARATH	15	0.376	2	0	2	1	FALSE	FALSE	HbERF-VIIIa4_HEVBR	0.535
At1g80580_VIIIb_ARATH	15	0.4351	1	0	2	0	FALSE	FALSE	HbERF-VIIIa3_HEVBR	0.504
At1g80580_VIIIb_ARATH	15	0.4308	1	0	3	1	FALSE	FALSE	At1g53170_VIIIa_AtERF8_ARATH	0.452
At1g80580_VIIIb_ARATH	15	0.3783	1	0	3	1	FALSE	FALSE	At3g15210_VIIIa_AtERF4_RAP2.5_ARATH	0.485
At1g80580_VIIIb_ARATH	15	0.5272	2	0	5	0	FALSE	FALSE	At1g28370_VIIIa_AtERF11_ARATH	0.317
At1g80580_VIIIb_ARATH	15	0.4573	2	0	5	0	FALSE	FALSE	HbERF-VIIIa10_HEVBR	0.352
At1g80580_VIIIb_ARATH	15	0.4031	1	0	5	0	FALSE	FALSE	HbERF-VIIIa12_HEVBR	0.384
At1g80580_VIIIb_ARATH	15	0.4029	2	0	5	0	FALSE	FALSE	HbERF-VIIIa9_HEVBR	0.38
At1g80580_VIIIb_ARATH	15	0.4029	2	0	5	0	FALSE	FALSE	HbERF-VIIIa8_HEVBR	0.38
At1g80580_VIIIb_ARATH	15	0.4294	1	0	6	0	FALSE	FALSE	At5g44210_VIIIa_AtERF9_ARATH	0.333
At1g80580_VIIIb_ARATH	15	1	2	0	7	1	FALSE	FALSE	HbAP2-3_HEVBR	0.062
At1g80580_VIIIb_ARATH	15	1	2	0	7	1	FALSE	FALSE	HbAP2-5_HEVBR	0.062
At1g80580_VIIIb_ARATH	15	0.7505	2	0	7	0	FALSE	FALSE	At1g03800_VIIIa_AtERF10_ARATH	0.165
At3g20310_VIIIa_AtERF7_ARATH	3	0.1158	0	0	0	2	FALSE	TRUE	At1g50640_VIIIa_AtERF3_ARATH	0.881
At3g20310_VIIIa_AtERF7_ARATH	3	0.2706	1	0	0	2	TRUE	FALSE	HbERF-VIIIa5_HEVBR	0.75
At3g20310_VIIIa_AtERF7_ARATH	3	0.188	1	0	0	2	TRUE	FALSE	HbERF-VIIIa4_HEVBR	0.82
At3g20310_VIIIa_AtERF7_ARATH	3	0.2997	2	0	1	1	FALSE	FALSE	HbERF-VIIIa3_HEVBR	0.652
At3g20310_VIIIa_AtERF7_ARATH	3	0.4056	2	0	4	2	FALSE	FALSE	At1g53170_VIIIa_AtERF8_ARATH	0.412
At3g20310_VIIIa_AtERF7_ARATH	3	0.3531	2	0	4	2	FALSE	FALSE	At3g15210_VIIIa_AtERF4_RAP2.5_ARATH	0.441
At3g20310_VIIIa_AtERF7_ARATH	3	0.5021	3	0	6	1	FALSE	FALSE	At1g28370_VIIIa_AtERF11_ARATH	0.291
At3g20310_VIIIa_AtERF7_ARATH	3	0.4322	3	0	6	1	FALSE	FALSE	HbERF-VIIIa10_HEVBR	0.322
At3g20310_VIIIa_AtERF7_ARATH	3	0.378	2	0	6	1	FALSE	FALSE	HbERF-VIIIa12_HEVBR	0.35
At3g20310_VIIIa_AtERF7_ARATH	3	0.3777	3	0	6	1	FALSE	FALSE	HbERF-VIIIa9_HEVBR	0.346
At3g20310_VIIIa_AtERF7_ARATH	3	0.3777	3	0	6	1	FALSE	FALSE	HbERF-VIIIa8_HEVBR	0.346
At3g20310_VIIIa_AtERF7_ARATH	3	0.4043	2	0	7	1	FALSE	FALSE	At5g44210_VIIIa_AtERF9_ARATH	0.304
At3g20310_VIIIa_AtERF7_ARATH	3	1	3	0	8	2	FALSE	FALSE	HbAP2-3_HEVBR	0.055
At3g20310_VIIIa_AtERF7_ARATH	3	1	3	0	8	2	FALSE	FALSE	HbAP2-5_HEVBR	0.055
At3g20310_VIIIa_AtERF7_ARATH	3	0.7254	3	0	8	1	FALSE	FALSE	At1g03800_VIIIa_AtERF10_ARATH	0.155
At1g50640_VIIIa_AtERF3_ARATH	3	0.1736	1	0	0	2	TRUE	FALSE	HbERF-VIIIa5_HEVBR	0.832
At1g50640_VIIIa_AtERF3_ARATH	3	0.091	1	0	0	2	TRUE	FALSE	HbERF-VIIIa4_HEVBR	0.902
At1g50640_VIIIa_AtERF3_ARATH	3	0.2027	2	0	1	1	FALSE	FALSE	HbERF-VIIIa3_HEVBR	0.727
At1g50640_VIIIa_AtERF3_ARATH	3	0.3086	2	0	4	2	FALSE	FALSE	At1g53170_VIIIa_AtERF8_ARATH	0.466
At1g50640_VIIIa_AtERF3_ARATH	3	0.2561	2	0	4	2	FALSE	FALSE	At3g15210_VIIIa_AtERF4_RAP2.5_ARATH	0.495
At1g50640_VIIIa_AtERF3_ARATH	3	0.4051	3	0	6	1	FALSE	FALSE	At1g28370_VIIIa_AtERF11_ARATH	0.334
At1g50640_VIIIa_AtERF3_ARATH	3	0.3352	3	0	6	1	FALSE	FALSE	HbERF-VIIIa10_HEVBR	0.365
At1g50640_VIIIa_AtERF3_ARATH	3	0.281	2	0	6	1	FALSE	FALSE	HbERF-VIIIa12_HEVBR	0.394
At1g50640_VIIIa_AtERF3_ARATH	3	0.2807	3	0	6	1	FALSE	FALSE	HbERF-VIIIa9_HEVBR	0.39
At1g50640_VIIIa_AtERF3_ARATH	3	0.2807	3	0	6	1	FALSE	FALSE	HbERF-VIIIa8_HEVBR	0.39
At1g50640_VIIIa_AtERF3_ARATH	3	0.3073	2	0	7	1	FALSE	FALSE	At5g44210_VIIIa_AtERF9_ARATH	0.343
At1g50640_VIIIa_AtERF3_ARATH	3	1	3	0	8	2	FALSE	FALSE	HbAP2-3_HEVBR	0.055
At1g50640_VIIIa_AtERF3_ARATH	3	1	3	0	8	2	FALSE	FALSE	HbAP2-5_HEVBR	0.055
At1g50640_VIIIa_AtERF3_ARATH	3	0.6284	3	0	8	1	FALSE	FALSE	At1g03800_VIIIa_AtERF10_ARATH	0.19
HbERF-VIIIa5_HEVBR	3	0.0825	0	0	0	2	FALSE	TRUE	HbERF-VIIIa4_HEVBR	0.91
HbERF-VIIIa5_HEVBR	3	0.1942	2	0	1	1	FALSE	FALSE	HbERF-VIIIa3_HEVBR	0.733
HbERF-VIIIa5_HEVBR	3	0.3002	2	0	4	2	FALSE	FALSE	At1g53170_VIIIa_AtERF8_ARATH	0.47
HbERF-VIIIa5_HEVBR	3	0.2477	2	0	4	2	FALSE	FALSE	At3g15210_VIIIa_AtERF4_RAP2.5_ARATH	0.499
HbERF-VIIIa5_HEVBR	3	0.3966	3	0	6	1	FALSE	FALSE	At1g28370_VIIIa_AtERF11_ARATH	0.338
HbERF-VIIIa5_HEVBR	3	0.3267	3	0	6	1	FALSE	FALSE	HbERF-VIIIa10_HEVBR	0.369
HbERF-VIIIa5_HEVBR	3	0.2725	2	0	6	1	FALSE	FALSE	HbERF-VIIIa12_HEVBR	0.397
HbERF-VIIIa5_HEVBR	3	0.2723	3	0	6	1	FALSE	FALSE	HbERF-VIIIa9_HEVBR	0.393
HbERF-VIIIa5_HEVBR	3	0.2723	3	0	6	1	FALSE	FALSE	HbERF-VIIIa8_HEVBR	0.393
HbERF-VIIIa5_HEVBR	3	0.2989	2	0	7	1	FALSE	FALSE	At5g44210_VIIIa_AtERF9_ARATH	0.347
HbERF-VIIIa5_HEVBR	3	1	3	0	8	2	FALSE	FALSE	HbAP2-3_HEVBR	0.055
HbERF-VIIIa5_HEVBR	3	1	3	0	8	2	FALSE	FALSE	HbAP2-5_HEVBR	0.055
HbERF-VIIIa5_HEVBR	3	0.6199	3	0	8	1	FALSE	FALSE	At1g03800_VIIIa_AtERF10_ARATH	0.193
HbERF-VIIIa4_HEVBR	3	0.1116	2	0	1	1	FALSE	FALSE	HbERF-VIIIa3_HEVBR	0.796
HbERF-VIIIa4_HEVBR	3	0.2176	2	0	4	2	FALSE	FALSE	At1g53170_VIIIa_AtERF8_ARATH	0.516
HbERF-VIIIa4_HEVBR	3	0.1651	2	0	4	2	FALSE	FALSE	At3g15210_VIIIa_AtERF4_RAP2.5_ARATH	0.545
HbERF-VIIIa4_HEVBR	3	0.314	3	0	6	1	FALSE	FALSE	At1g28370_VIIIa_AtERF11_ARATH	0.375
HbERF-VIIIa4_HEVBR	3	0.2441	3	0	6	1	FALSE	FALSE	HbERF-VIIIa10_HEVBR	0.406
HbERF-VIIIa4_HEVBR	3	0.19	2	0	6	1	FALSE	FALSE	HbERF-VIIIa12_HEVBR	0.435
HbERF-VIIIa4_HEVBR	3	0.1897	3	0	6	1	FALSE	FALSE	HbERF-VIIIa9_HEVBR	0.43
HbERF-VIIIa4_HEVBR	3	0.1897	3	0	6	1	FALSE	FALSE	HbERF-VIIIa8_HEVBR	0.43
HbERF-VIIIa4_HEVBR	3	0.2163	2	0	7	1	FALSE	FALSE	At5g44210_VIIIa_AtERF9_ARATH	0.38
HbERF-VIIIa4_HEVBR	3	1	3	0	8	2	FALSE	FALSE	HbAP2-3_HEVBR	0.055
HbERF-VIIIa4_HEVBR	3	1	3	0	8	2	FALSE	FALSE	HbAP2-5_HEVBR	0.055
HbERF-VIIIa4_HEVBR	3	0.5374	3	0	8	1	FALSE	FALSE	At1g03800_VIIIa_AtERF10_ARATH	0.223
HbERF-VIIIa3_HEVBR	5	0.2767	1	0	4	1	FALSE	FALSE	At1g53170_VIIIa_AtERF8_ARATH	0.493
HbERF-VIIIa3_HEVBR	5	0.2242	1	0	4	1	FALSE	FALSE	At3g15210_VIIIa_AtERF4_RAP2.5_ARATH	0.523
HbERF-VIIIa3_HEVBR	5	0.3732	2	0	6	0	FALSE	FALSE	At1g28370_VIIIa_AtERF11_ARATH	0.355
HbERF-VIIIa3_HEVBR	5	0.3033	2	0	6	0	FALSE	FALSE	HbERF-VIIIa10_HEVBR	0.387
HbERF-VIIIa3_HEVBR	5	0.2491	1	0	6	0	FALSE	FALSE	HbERF-VIIIa12_HEVBR	0.416
HbERF-VIIIa3_HEVBR	5	0.2488	2	0	6	0	FALSE	FALSE	HbERF-VIIIa9_HEVBR	0.412
HbERF-VIIIa3_HEVBR	5	0.2488	2	0	6	0	FALSE	FALSE	HbERF-VIIIa8_HEVBR	0.412
HbERF-VIIIa3_HEVBR	5	0.2754	1	0	7	0	FALSE	FALSE	At5g44210_VIIIa_AtERF9_ARATH	0.364
HbERF-VIIIa3_HEVBR	5	1	2	0	8	1	FALSE	FALSE	HbAP2-3_HEVBR	0.056
HbERF-VIIIa3_HEVBR	5	1	2	0	8	1	FALSE	FALSE	HbAP2-5_HEVBR	0.056
HbERF-VIIIa3_HEVBR	5	0.5965	2	0	8	0	FALSE	FALSE	At1g03800_VIIIa_AtERF10_ARATH	0.205
At1g53170_VIIIa_AtERF8_ARATH	17	0.109	0	0	0	2	FALSE	TRUE	At3g15210_VIIIa_AtERF4_RAP2.5_ARATH	0.887
At1g53170_VIIIa_AtERF8_ARATH	17	0.2579	2	0	3	1	FALSE	FALSE	At1g28370_VIIIa_AtERF11_ARATH	0.554
At1g53170_VIIIa_AtERF8_ARATH	17	0.188	2	0	3	1	FALSE	FALSE	HbERF-VIIIa10_HEVBR	0.598
At1g53170_VIIIa_AtERF8_ARATH	17	0.1338	1	0	3	1	FALSE	FALSE	HbERF-VIIIa12_HEVBR	0.638
At1g53170_VIIIa_AtERF8_ARATH	17	0.1336	2	0	3	1	FALSE	FALSE	HbERF-VIIIa9_HEVBR	0.631
At1g53170_VIIIa_AtERF8_ARATH	17	0.1336	2	0	3	1	FALSE	FALSE	HbERF-VIIIa8_HEVBR	0.631
At1g53170_VIIIa_AtERF8_ARATH	17	0.1601	1	0	4	1	FALSE	FALSE	At5g44210_VIIIa_AtERF9_ARATH	0.559
At1g53170_VIIIa_AtERF8_ARATH	17	1	2	0	5	2	FALSE	FALSE	HbAP2-3_HEVBR	0.076
At1g53170_VIIIa_AtERF8_ARATH	17	1	2	0	5	2	FALSE	FALSE	HbAP2-5_HEVBR	0.076
At1g53170_VIIIa_AtERF8_ARATH	17	0.4812	2	0	5	1	FALSE	FALSE	At1g03800_VIIIa_AtERF10_ARATH	0.337
At3g15210_VIIIa_AtERF4_RAP2.5_ARATH	17	0.2054	2	0	3	1	FALSE	FALSE	At1g28370_VIIIa_AtERF11_ARATH	0.587
At3g15210_VIIIa_AtERF4_RAP2.5_ARATH	17	0.1355	2	0	3	1	FALSE	FALSE	HbERF-VIIIa10_HEVBR	0.63
At3g15210_VIIIa_AtERF4_RAP2.5_ARATH	17	0.0813	1	0	3	1	FALSE	FALSE	HbERF-VIIIa12_HEVBR	0.67
At3g15210_VIIIa_AtERF4_RAP2.5_ARATH	17	0.0811	2	0	3	1	FALSE	FALSE	HbERF-VIIIa9_HEVBR	0.664
At3g15210_VIIIa_AtERF4_RAP2.5_ARATH	17	0.0811	2	0	3	1	FALSE	FALSE	HbERF-VIIIa8_HEVBR	0.664
At3g15210_VIIIa_AtERF4_RAP2.5_ARATH	17	0.1076	1	0	4	1	FALSE	FALSE	At5g44210_VIIIa_AtERF9_ARATH	0.588
At3g15210_VIIIa_AtERF4_RAP2.5_ARATH	17	1	2	0	5	2	FALSE	FALSE	HbAP2-3_HEVBR	0.076
At3g15210_VIIIa_AtERF4_RAP2.5_ARATH	17	1	2	0	5	2	FALSE	FALSE	HbAP2-5_HEVBR	0.076
At3g15210_VIIIa_AtERF4_RAP2.5_ARATH	17	0.4287	2	0	5	1	FALSE	FALSE	At1g03800_VIIIa_AtERF10_ARATH	0.363
At1g28370_VIIIa_AtERF11_ARATH	2	0.1167	1	0	0	0	TRUE	FALSE	HbERF-VIIIa10_HEVBR	0.898
At1g28370_VIIIa_AtERF11_ARATH	2	0.124	2	0	1	0	FALSE	FALSE	HbERF-VIIIa12_HEVBR	0.795
At1g28370_VIIIa_AtERF11_ARATH	2	0.1779	3	0	3	0	FALSE	FALSE	HbERF-VIIIa9_HEVBR	0.604
At1g28370_VIIIa_AtERF11_ARATH	2	0.1779	3	0	3	0	FALSE	FALSE	HbERF-VIIIa8_HEVBR	0.604
At1g28370_VIIIa_AtERF11_ARATH	2	0.2045	2	0	4	0	FALSE	FALSE	At5g44210_VIIIa_AtERF9_ARATH	0.534
At1g28370_VIIIa_AtERF11_ARATH	2	1	3	0	5	1	FALSE	FALSE	HbAP2-3_HEVBR	0.076
At1g28370_VIIIa_AtERF11_ARATH	2	1	3	0	5	1	FALSE	FALSE	HbAP2-5_HEVBR	0.076
At1g28370_VIIIa_AtERF11_ARATH	2	0.5256	3	0	5	0	FALSE	FALSE	At1g03800_VIIIa_AtERF10_ARATH	0.315
HbERF-VIIIa10_HEVBR	2	0.0541	2	0	1	0	FALSE	FALSE	HbERF-VIIIa12_HEVBR	0.849
HbERF-VIIIa10_HEVBR	2	0.108	3	0	3	0	FALSE	FALSE	HbERF-VIIIa9_HEVBR	0.647
HbERF-VIIIa10_HEVBR	2	0.108	3	0	3	0	FALSE	FALSE	HbERF-VIIIa8_HEVBR	0.647
HbERF-VIIIa10_HEVBR	2	0.1346	2	0	4	0	FALSE	FALSE	At5g44210_VIIIa_AtERF9_ARATH	0.573
HbERF-VIIIa10_HEVBR	2	1	3	0	5	1	FALSE	FALSE	HbAP2-3_HEVBR	0.076
HbERF-VIIIa10_HEVBR	2	1	3	0	5	1	FALSE	FALSE	HbAP2-5_HEVBR	0.076
HbERF-VIIIa10_HEVBR	2	0.4557	3	0	5	0	FALSE	FALSE	At1g03800_VIIIa_AtERF10_ARATH	0.35
HbERF-VIIIa12_HEVBR	20	0.0539	2	0	3	0	FALSE	FALSE	HbERF-VIIIa9_HEVBR	0.687
HbERF-VIIIa12_HEVBR	20	0.0539	2	0	3	0	FALSE	FALSE	HbERF-VIIIa8_HEVBR	0.687
HbERF-VIIIa12_HEVBR	20	0.0804	1	0	4	0	FALSE	FALSE	At5g44210_VIIIa_AtERF9_ARATH	0.61
HbERF-VIIIa12_HEVBR	20	1	2	0	5	1	FALSE	FALSE	HbAP2-3_HEVBR	0.077
HbERF-VIIIa12_HEVBR	20	1	2	0	5	1	FALSE	FALSE	HbAP2-5_HEVBR	0.077
HbERF-VIIIa12_HEVBR	20	0.4015	2	0	5	0	FALSE	FALSE	At1g03800_VIIIa_AtERF10_ARATH	0.381
HbERF-VIIIa9_HEVBR	22	0	1	0	0	0	TRUE	FALSE	HbERF-VIIIa8_HEVBR	1
HbERF-VIIIa9_HEVBR	22	0.0265	2	0	2	0	FALSE	FALSE	At5g44210_VIIIa_AtERF9_ARATH	0.783
HbERF-VIIIa9_HEVBR	22	1	3	0	3	1	FALSE	FALSE	HbAP2-3_HEVBR	0.094
HbERF-VIIIa9_HEVBR	22	1	3	0	3	1	FALSE	FALSE	HbAP2-5_HEVBR	0.094
HbERF-VIIIa9_HEVBR	22	0.3476	3	0	3	0	FALSE	FALSE	At1g03800_VIIIa_AtERF10_ARATH	0.499
HbERF-VIIIa8_HEVBR	22	0.0265	2	0	2	0	FALSE	FALSE	At5g44210_VIIIa_AtERF9_ARATH	0.783
HbERF-VIIIa8_HEVBR	22	1	3	0	3	1	FALSE	FALSE	HbAP2-3_HEVBR	0.094
HbERF-VIIIa8_HEVBR	22	1	3	0	3	1	FALSE	FALSE	HbAP2-5_HEVBR	0.094
HbERF-VIIIa8_HEVBR	22	0.3476	3	0	3	0	FALSE	FALSE	At1g03800_VIIIa_AtERF10_ARATH	0.499
At5g44210_VIIIa_AtERF9_ARATH	26	1	2	0	2	1	FALSE	FALSE	HbAP2-3_HEVBR	0.105
At5g44210_VIIIa_AtERF9_ARATH	26	1	2	0	2	1	FALSE	FALSE	HbAP2-5_HEVBR	0.105
At5g44210_VIIIa_AtERF9_ARATH	26	0.3211	2	0	2	0	FALSE	FALSE	At1g03800_VIIIa_AtERF10_ARATH	0.578
HbAP2-3_HEVBR	2	0.4698	0	0	0	2	FALSE	TRUE	HbAP2-5_HEVBR	0.581
HbAP2-3_HEVBR	2	1	1	0	0	1	TRUE	FALSE	At1g03800_VIIIa_AtERF10_ARATH	0.131
HbAP2-5_HEVBR	2	1	1	0	0	1	TRUE	FALSE	At1g03800_VIIIa_AtERF10_ARATH	0.131
ERF-IX
GENE1	kVALUE	DIST	SPEC	T-DUP	I-DUP	U-DUP	ORTHO	ULTRAP	GENE2	FSCORE
At1g04370_IXc_ERF14_ARATH	3	0.0416	1	0	0	0	TRUE	FALSE	At5g43410_IXc_ARATH	0.963
At1g04370_IXc_ERF14_ARATH	3	0.225	3	0	1	0	FALSE	FALSE	At3g23220_IXc_ESE1_ARATH	0.709
At1g04370_IXc_ERF14_ARATH	3	0.2281	3	0	1	0	FALSE	FALSE	HbERF-IXc02_hevea_454_c72747_CL18540Contig1_HEVBR	0.707
At1g04370_IXc_ERF14_ARATH	3	0.2737	3	0	3	0	FALSE	FALSE	At3g23240_IXc_ERF1_ARATH	0.544
At1g04370_IXc_ERF14_ARATH	3	0.2737	4	0	3	0	FALSE	FALSE	HbERF-IXc05_hevea_454_rep_c36947_CL4147Contig1_HEVBR	0.538
At1g04370_IXc_ERF14_ARATH	3	0.2737	4	0	3	0	FALSE	FALSE	HbERF-IXc04_hevea_454_rep_c3873_CL4147Contig3_HEVBR	0.538
At1g04370_IXc_ERF14_ARATH	3	0.418	3	0	3	1	FALSE	FALSE	At1g06160_IXc_ORA59_ARATH	0.45
At1g04370_IXc_ERF14_ARATH	3	0.4365	3	0	3	1	FALSE	FALSE	At2g31230_IXc_ERF15_ARATH	0.438
At1g04370_IXc_ERF14_ARATH	3	0.3308	3	0	3	0	FALSE	FALSE	HbERF-IXc06_hevea_454_rep_c18341_CL6690Contig1_HEVBR	0.508
At1g04370_IXc_ERF14_ARATH	3	0.1609	2	0	3	0	FALSE	FALSE	HbERF-IXc01_hevea_454_rep_c12109_CL108Contig2_HEVBR	0.62
At1g04370_IXc_ERF14_ARATH	3	0.5307	2	0	7	0	FALSE	FALSE	At4g17490_IXc_ERF6_ARATH	0.254
At1g04370_IXc_ERF14_ARATH	3	0.7006	2	0	10	0	FALSE	FALSE	HbERF-IXb01_hevea_454_c13287_CL6925Contig1_HEVBR	0.134
At1g04370_IXc_ERF14_ARATH	3	0.6852	3	0	10	0	FALSE	FALSE	HbERF-IXb02_hevea_454_c19752_CL10861Contig1_HEVBR	0.138
At1g04370_IXc_ERF14_ARATH	3	0.875	4	0	10	0	FALSE	FALSE	At5g61590_IXc_ARATH	0.08
At1g04370_IXc_ERF14_ARATH	3	0.8326	4	0	10	0	FALSE	FALSE	At5g07580_IXc_ARATH	0.093
At1g04370_IXc_ERF14_ARATH	3	0.7139	3	0	9	1	FALSE	FALSE	At5g51190_IXc_ARATH	0.142
At1g04370_IXc_ERF14_ARATH	3	0.7808	3	0	9	1	FALSE	FALSE	At5g61600_IXc_ERF104_ARATH	0.12
At1g04370_IXc_ERF14_ARATH	3	0.58	3	0	9	0	FALSE	FALSE	HbERF-IXb03_hevea_454_rep_c9973_CL1054Contig1_HEVBR	0.188
At1g04370_IXc_ERF14_ARATH	3	0.5454	2	0	8	0	FALSE	FALSE	At5g47230_IXc_ERF5_ARATH	0.223
At1g04370_IXc_ERF14_ARATH	3	0.4224	2	0	6	0	FALSE	FALSE	At3g23230_IXc_TDR1_ERF98_ARATH	0.332
At1g04370_IXc_ERF14_ARATH	3	0.5352	3	0	6	0	FALSE	FALSE	At2g44840_IXc_AtERF13_ARATH	0.278
At1g04370_IXc_ERF14_ARATH	3	0.4156	3	0	6	0	FALSE	FALSE	HbERF-IXc01_hevea_454_rep_c12109_CL9759Contig1_HEVBR	0.332
At1g04370_IXc_ERF14_ARATH	3	0.4173	4	0	6	0	FALSE	FALSE	HbERF-IXa02_hevea_454_rep_c14033_CL1Contig9811_HEVBR	0.328
At1g04370_IXc_ERF14_ARATH	3	0.3739	4	0	6	0	FALSE	FALSE	HbERF-IXa03_hevea_454_c31433_CL8461Contig3_HEVBR	0.347
At1g04370_IXc_ERF14_ARATH	3	0.3757	4	0	6	0	FALSE	FALSE	At5g47220_IXc_ERF2_ARATH	0.347
At1g04370_IXc_ERF14_ARATH	3	0.3537	4	0	6	0	FALSE	FALSE	At4g17500_IXc_AtERF1_ARATH	0.356
At1g04370_IXc_ERF14_ARATH	3	0.3955	2	0	5	0	FALSE	FALSE	At4g18450_IXc_ARATH	0.383
At1g04370_IXc_ERF14_ARATH	3	1	3	0	5	0	TRUE	FALSE	HbRAV-02_hevea_454_rep_c13430_CL957Contig1	0.075
At1g04370_IXc_ERF14_ARATH	3	1	3	0	5	0	TRUE	FALSE	HbRAV-03_hevea_454_rep_c8782_CL957Contig4	0.075
At5g43410_IXc_ARATH	3	0.2318	3	0	1	0	FALSE	FALSE	At3g23220_IXc_ESE1_ARATH	0.704
At5g43410_IXc_ARATH	3	0.2349	3	0	1	0	FALSE	FALSE	HbERF-IXc02_hevea_454_c72747_CL18540Contig1_HEVBR	0.701
At5g43410_IXc_ARATH	3	0.2805	3	0	3	0	FALSE	FALSE	At3g23240_IXc_ERF1_ARATH	0.54
At5g43410_IXc_ARATH	3	0.2805	4	0	3	0	FALSE	FALSE	HbERF-IXc05_hevea_454_rep_c36947_CL4147Contig1_HEVBR	0.534
At5g43410_IXc_ARATH	3	0.2805	4	0	3	0	FALSE	FALSE	HbERF-IXc04_hevea_454_rep_c3873_CL4147Contig3_HEVBR	0.534
At5g43410_IXc_ARATH	3	0.4248	3	0	3	1	FALSE	FALSE	At1g06160_IXc_ORA59_ARATH	0.445
At5g43410_IXc_ARATH	3	0.4432	3	0	3	1	FALSE	FALSE	At2g31230_IXc_ERF15_ARATH	0.434
At5g43410_IXc_ARATH	3	0.3375	3	0	3	0	FALSE	FALSE	HbERF-IXc06_hevea_454_rep_c18341_CL6690Contig1_HEVBR	0.504
At5g43410_IXc_ARATH	3	0.1677	2	0	3	0	FALSE	FALSE	HbERF-IXc01_hevea_454_rep_c12109_CL108Contig2_HEVBR	0.616
At5g43410_IXc_ARATH	3	0.5375	2	0	7	0	FALSE	FALSE	At4g17490_IXc_ERF6_ARATH	0.252
At5g43410_IXc_ARATH	3	0.7073	2	0	10	0	FALSE	FALSE	HbERF-IXb01_hevea_454_c13287_CL6925Contig1_HEVBR	0.132
At5g43410_IXc_ARATH	3	0.692	3	0	10	0	FALSE	FALSE	HbERF-IXb02_hevea_454_c19752_CL10861Contig1_HEVBR	0.135
At5g43410_IXc_ARATH	3	0.8817	4	0	10	0	FALSE	FALSE	At5g61590_IXc_ARATH	0.078
At5g43410_IXc_ARATH	3	0.8394	4	0	10	0	FALSE	FALSE	At5g07580_IXc_ARATH	0.091
At5g43410_IXc_ARATH	3	0.7207	3	0	9	1	FALSE	FALSE	At5g51190_IXc_ARATH	0.14
At5g43410_IXc_ARATH	3	0.7876	3	0	9	1	FALSE	FALSE	At5g61600_IXc_ERF104_ARATH	0.118
At5g43410_IXc_ARATH	3	0.5868	3	0	9	0	FALSE	FALSE	HbERF-IXb03_hevea_454_rep_c9973_CL1054Contig1_HEVBR	0.185
At5g43410_IXc_ARATH	3	0.5522	2	0	8	0	FALSE	FALSE	At5g47230_IXc_ERF5_ARATH	0.221
At5g43410_IXc_ARATH	3	0.4291	2	0	6	0	FALSE	FALSE	At3g23230_IXc_TDR1_ERF98_ARATH	0.329
At5g43410_IXc_ARATH	3	0.542	3	0	6	0	FALSE	FALSE	At2g44840_IXc_AtERF13_ARATH	0.275
At5g43410_IXc_ARATH	3	0.4224	3	0	6	0	FALSE	FALSE	HbERF-IXc01_hevea_454_rep_c12109_CL9759Contig1_HEVBR	0.329
At5g43410_IXc_ARATH	3	0.4241	4	0	6	0	FALSE	FALSE	HbERF-IXa02_hevea_454_rep_c14033_CL1Contig9811_HEVBR	0.325
At5g43410_IXc_ARATH	3	0.3807	4	0	6	0	FALSE	FALSE	HbERF-IXa03_hevea_454_c31433_CL8461Contig3_HEVBR	0.344
At5g43410_IXc_ARATH	3	0.3825	4	0	6	0	FALSE	FALSE	At5g47220_IXc_ERF2_ARATH	0.344
At5g43410_IXc_ARATH	3	0.3605	4	0	6	0	FALSE	FALSE	At4g17500_IXc_AtERF1_ARATH	0.353
At5g43410_IXc_ARATH	3	0.4023	2	0	5	0	FALSE	FALSE	At4g18450_IXc_ARATH	0.379
At5g43410_IXc_ARATH	3	1	3	0	5	0	TRUE	FALSE	HbRAV-02_hevea_454_rep_c13430_CL957Contig1	0.075
At5g43410_IXc_ARATH	3	1	3	0	5	0	TRUE	FALSE	HbRAV-03_hevea_454_rep_c8782_CL957Contig4	0.075
At3g23220_IXc_ESE1_ARATH	3	0.1938	1	0	0	0	TRUE	FALSE	HbERF-IXc02_hevea_454_c72747_CL18540Contig1_HEVBR	0.831
At3g23220_IXc_ESE1_ARATH	3	0.2825	3	0	3	0	FALSE	FALSE	At3g23240_IXc_ERF1_ARATH	0.538
At3g23220_IXc_ESE1_ARATH	3	0.2825	4	0	3	0	FALSE	FALSE	HbERF-IXc05_hevea_454_rep_c36947_CL4147Contig1_HEVBR	0.533
At3g23220_IXc_ESE1_ARATH	3	0.2825	4	0	3	0	FALSE	FALSE	HbERF-IXc04_hevea_454_rep_c3873_CL4147Contig3_HEVBR	0.533
At3g23220_IXc_ESE1_ARATH	3	0.4267	3	0	3	1	FALSE	FALSE	At1g06160_IXc_ORA59_ARATH	0.444
At3g23220_IXc_ESE1_ARATH	3	0.4452	3	0	3	1	FALSE	FALSE	At2g31230_IXc_ERF15_ARATH	0.433
At3g23220_IXc_ESE1_ARATH	3	0.3395	3	0	3	0	FALSE	FALSE	HbERF-IXc06_hevea_454_rep_c18341_CL6690Contig1_HEVBR	0.503
At3g23220_IXc_ESE1_ARATH	3	0.1697	2	0	3	0	FALSE	FALSE	HbERF-IXc01_hevea_454_rep_c12109_CL108Contig2_HEVBR	0.615
At3g23220_IXc_ESE1_ARATH	3	0.5395	2	0	7	0	FALSE	FALSE	At4g17490_IXc_ERF6_ARATH	0.251
At3g23220_IXc_ESE1_ARATH	3	0.7093	2	0	10	0	FALSE	FALSE	HbERF-IXb01_hevea_454_c13287_CL6925Contig1_HEVBR	0.132
At3g23220_IXc_ESE1_ARATH	3	0.6939	3	0	10	0	FALSE	FALSE	HbERF-IXb02_hevea_454_c19752_CL10861Contig1_HEVBR	0.135
At3g23220_IXc_ESE1_ARATH	3	0.8837	4	0	10	0	FALSE	FALSE	At5g61590_IXc_ARATH	0.078
At3g23220_IXc_ESE1_ARATH	3	0.8413	4	0	10	0	FALSE	FALSE	At5g07580_IXc_ARATH	0.09
At3g23220_IXc_ESE1_ARATH	3	0.7227	3	0	9	1	FALSE	FALSE	At5g51190_IXc_ARATH	0.139
At3g23220_IXc_ESE1_ARATH	3	0.7895	3	0	9	1	FALSE	FALSE	At5g61600_IXc_ERF104_ARATH	0.117
At3g23220_IXc_ESE1_ARATH	3	0.5887	3	0	9	0	FALSE	FALSE	HbERF-IXb03_hevea_454_rep_c9973_CL1054Contig1_HEVBR	0.185
At3g23220_IXc_ESE1_ARATH	3	0.5542	2	0	8	0	FALSE	FALSE	At5g47230_IXc_ERF5_ARATH	0.22
At3g23220_IXc_ESE1_ARATH	3	0.4311	2	0	6	0	FALSE	FALSE	At3g23230_IXc_TDR1_ERF98_ARATH	0.328
At3g23220_IXc_ESE1_ARATH	3	0.544	3	0	6	0	FALSE	FALSE	At2g44840_IXc_AtERF13_ARATH	0.274
At3g23220_IXc_ESE1_ARATH	3	0.4244	3	0	6	0	FALSE	FALSE	HbERF-IXc01_hevea_454_rep_c12109_CL9759Contig1_HEVBR	0.328
At3g23220_IXc_ESE1_ARATH	3	0.426	4	0	6	0	FALSE	FALSE	HbERF-IXa02_hevea_454_rep_c14033_CL1Contig9811_HEVBR	0.324
At3g23220_IXc_ESE1_ARATH	3	0.3826	4	0	6	0	FALSE	FALSE	HbERF-IXa03_hevea_454_c31433_CL8461Contig3_HEVBR	0.344
At3g23220_IXc_ESE1_ARATH	3	0.3844	4	0	6	0	FALSE	FALSE	At5g47220_IXc_ERF2_ARATH	0.343
At3g23220_IXc_ESE1_ARATH	3	0.3624	4	0	6	0	FALSE	FALSE	At4g17500_IXc_AtERF1_ARATH	0.353
At3g23220_IXc_ESE1_ARATH	3	0.4042	2	0	5	0	FALSE	FALSE	At4g18450_IXc_ARATH	0.379
At3g23220_IXc_ESE1_ARATH	3	1	3	0	5	0	TRUE	FALSE	HbRAV-02_hevea_454_rep_c13430_CL957Contig1	0.075
At3g23220_IXc_ESE1_ARATH	3	1	3	0	5	0	TRUE	FALSE	HbRAV-03_hevea_454_rep_c8782_CL957Contig4	0.075
HbERF-IXc02_hevea_454_c72747_CL18540Contig1_HEVBR	3	0.2855	3	0	3	0	FALSE	FALSE	At3g23240_IXc_ERF1_ARATH	0.537
HbERF-IXc02_hevea_454_c72747_CL18540Contig1_HEVBR	3	0.2855	4	0	3	0	FALSE	FALSE	HbERF-IXc05_hevea_454_rep_c36947_CL4147Contig1_HEVBR	0.531
HbERF-IXc02_hevea_454_c72747_CL18540Contig1_HEVBR	3	0.2855	4	0	3	0	FALSE	FALSE	HbERF-IXc04_hevea_454_rep_c3873_CL4147Contig3_HEVBR	0.531
HbERF-IXc02_hevea_454_c72747_CL18540Contig1_HEVBR	3	0.4298	3	0	3	1	FALSE	FALSE	At1g06160_IXc_ORA59_ARATH	0.442
HbERF-IXc02_hevea_454_c72747_CL18540Contig1_HEVBR	3	0.4482	3	0	3	1	FALSE	FALSE	At2g31230_IXc_ERF15_ARATH	0.431
HbERF-IXc02_hevea_454_c72747_CL18540Contig1_HEVBR	3	0.3425	3	0	3	0	FALSE	FALSE	HbERF-IXc06_hevea_454_rep_c18341_CL6690Contig1_HEVBR	0.501
HbERF-IXc02_hevea_454_c72747_CL18540Contig1_HEVBR	3	0.1727	2	0	3	0	FALSE	FALSE	HbERF-IXc01_hevea_454_rep_c12109_CL108Contig2_HEVBR	0.613
HbERF-IXc02_hevea_454_c72747_CL18540Contig1_HEVBR	3	0.5425	2	0	7	0	FALSE	FALSE	At4g17490_IXc_ERF6_ARATH	0.25
HbERF-IXc02_hevea_454_c72747_CL18540Contig1_HEVBR	3	0.7124	2	0	10	0	FALSE	FALSE	HbERF-IXb01_hevea_454_c13287_CL6925Contig1_HEVBR	0.131
HbERF-IXc02_hevea_454_c72747_CL18540Contig1_HEVBR	3	0.697	3	0	10	0	FALSE	FALSE	HbERF-IXb02_hevea_454_c19752_CL10861Contig1_HEVBR	0.134
HbERF-IXc02_hevea_454_c72747_CL18540Contig1_HEVBR	3	0.8867	4	0	10	0	FALSE	FALSE	At5g61590_IXc_ARATH	0.077
HbERF-IXc02_hevea_454_c72747_CL18540Contig1_HEVBR	3	0.8444	4	0	10	0	FALSE	FALSE	At5g07580_IXc_ARATH	0.089
HbERF-IXc02_hevea_454_c72747_CL18540Contig1_HEVBR	3	0.7257	3	0	9	1	FALSE	FALSE	At5g51190_IXc_ARATH	0.138
HbERF-IXc02_hevea_454_c72747_CL18540Contig1_HEVBR	3	0.7926	3	0	9	1	FALSE	FALSE	At5g61600_IXc_ERF104_ARATH	0.116
HbERF-IXc02_hevea_454_c72747_CL18540Contig1_HEVBR	3	0.5918	3	0	9	0	FALSE	FALSE	HbERF-IXb03_hevea_454_rep_c9973_CL1054Contig1_HEVBR	0.184
HbERF-IXc02_hevea_454_c72747_CL18540Contig1_HEVBR	3	0.5572	2	0	8	0	FALSE	FALSE	At5g47230_IXc_ERF5_ARATH	0.219
HbERF-IXc02_hevea_454_c72747_CL18540Contig1_HEVBR	3	0.4341	2	0	6	0	FALSE	FALSE	At3g23230_IXc_TDR1_ERF98_ARATH	0.327
HbERF-IXc02_hevea_454_c72747_CL18540Contig1_HEVBR	3	0.547	3	0	6	0	FALSE	FALSE	At2g44840_IXc_AtERF13_ARATH	0.272
HbERF-IXc02_hevea_454_c72747_CL18540Contig1_HEVBR	3	0.4274	3	0	6	0	FALSE	FALSE	HbERF-IXc01_hevea_454_rep_c12109_CL9759Contig1_HEVBR	0.327
HbERF-IXc02_hevea_454_c72747_CL18540Contig1_HEVBR	3	0.4291	4	0	6	0	FALSE	FALSE	HbERF-IXa02_hevea_454_rep_c14033_CL1Contig9811_HEVBR	0.323
HbERF-IXc02_hevea_454_c72747_CL18540Contig1_HEVBR	3	0.3857	4	0	6	0	FALSE	FALSE	HbERF-IXa03_hevea_454_c31433_CL8461Contig3_HEVBR	0.342
HbERF-IXc02_hevea_454_c72747_CL18540Contig1_HEVBR	3	0.3875	4	0	6	0	FALSE	FALSE	At5g47220_IXc_ERF2_ARATH	0.341
HbERF-IXc02_hevea_454_c72747_CL18540Contig1_HEVBR	3	0.3655	4	0	6	0	FALSE	FALSE	At4g17500_IXc_AtERF1_ARATH	0.351
HbERF-IXc02_hevea_454_c72747_CL18540Contig1_HEVBR	3	0.4073	2	0	5	0	FALSE	FALSE	At4g18450_IXc_ARATH	0.377
HbERF-IXc02_hevea_454_c72747_CL18540Contig1_HEVBR	3	1	3	0	5	0	TRUE	FALSE	HbRAV-02_hevea_454_rep_c13430_CL957Contig1	0.075
HbERF-IXc02_hevea_454_c72747_CL18540Contig1_HEVBR	3	1	3	0	5	0	TRUE	FALSE	HbRAV-03_hevea_454_rep_c8782_CL957Contig4	0.075
At3g23240_IXc_ERF1_ARATH	5	0	2	0	0	0	TRUE	FALSE	HbERF-IXc05_hevea_454_rep_c36947_CL4147Contig1_HEVBR	0.99
At3g23240_IXc_ERF1_ARATH	5	0	2	0	0	0	TRUE	FALSE	HbERF-IXc04_hevea_454_rep_c3873_CL4147Contig3_HEVBR	0.99
At3g23240_IXc_ERF1_ARATH	5	0.1442	3	0	1	1	FALSE	FALSE	At1g06160_IXc_ORA59_ARATH	0.763
At3g23240_IXc_ERF1_ARATH	5	0.1627	3	0	1	1	FALSE	FALSE	At2g31230_IXc_ERF15_ARATH	0.749
At3g23240_IXc_ERF1_ARATH	5	0.057	3	0	1	0	FALSE	FALSE	HbERF-IXc06_hevea_454_rep_c18341_CL6690Contig1_HEVBR	0.838
At3g23240_IXc_ERF1_ARATH	5	0.1452	2	0	3	0	FALSE	FALSE	HbERF-IXc01_hevea_454_rep_c12109_CL108Contig2_HEVBR	0.63
At3g23240_IXc_ERF1_ARATH	5	0.515	2	0	7	0	FALSE	FALSE	At4g17490_IXc_ERF6_ARATH	0.261
At3g23240_IXc_ERF1_ARATH	5	0.6848	2	0	10	0	FALSE	FALSE	HbERF-IXb01_hevea_454_c13287_CL6925Contig1_HEVBR	0.139
At3g23240_IXc_ERF1_ARATH	5	0.6694	3	0	10	0	FALSE	FALSE	HbERF-IXb02_hevea_454_c19752_CL10861Contig1_HEVBR	0.142
At3g23240_IXc_ERF1_ARATH	5	0.8592	4	0	10	0	FALSE	FALSE	At5g61590_IXc_ARATH	0.085
At3g23240_IXc_ERF1_ARATH	5	0.8168	4	0	10	0	FALSE	FALSE	At5g07580_IXc_ARATH	0.097
At3g23240_IXc_ERF1_ARATH	5	0.6982	3	0	9	1	FALSE	FALSE	At5g51190_IXc_ARATH	0.147
At3g23240_IXc_ERF1_ARATH	5	0.765	3	0	9	1	FALSE	FALSE	At5g61600_IXc_ERF104_ARATH	0.125
At3g23240_IXc_ERF1_ARATH	5	0.5642	3	0	9	0	FALSE	FALSE	HbERF-IXb03_hevea_454_rep_c9973_CL1054Contig1_HEVBR	0.193
At3g23240_IXc_ERF1_ARATH	5	0.5297	2	0	8	0	FALSE	FALSE	At5g47230_IXc_ERF5_ARATH	0.229
At3g23240_IXc_ERF1_ARATH	5	0.4066	2	0	6	0	FALSE	FALSE	At3g23230_IXc_TDR1_ERF98_ARATH	0.34
At3g23240_IXc_ERF1_ARATH	5	0.5194	3	0	6	0	FALSE	FALSE	At2g44840_IXc_AtERF13_ARATH	0.285
At3g23240_IXc_ERF1_ARATH	5	0.3999	3	0	6	0	FALSE	FALSE	HbERF-IXc01_hevea_454_rep_c12109_CL9759Contig1_HEVBR	0.339
At3g23240_IXc_ERF1_ARATH	5	0.4015	4	0	6	0	FALSE	FALSE	HbERF-IXa02_hevea_454_rep_c14033_CL1Contig9811_HEVBR	0.335
At3g23240_IXc_ERF1_ARATH	5	0.3581	4	0	6	0	FALSE	FALSE	HbERF-IXa03_hevea_454_c31433_CL8461Contig3_HEVBR	0.355
At3g23240_IXc_ERF1_ARATH	5	0.3599	4	0	6	0	FALSE	FALSE	At5g47220_IXc_ERF2_ARATH	0.354
At3g23240_IXc_ERF1_ARATH	5	0.3379	4	0	6	0	FALSE	FALSE	At4g17500_IXc_AtERF1_ARATH	0.364
At3g23240_IXc_ERF1_ARATH	5	0.3797	2	0	5	0	FALSE	FALSE	At4g18450_IXc_ARATH	0.391
At3g23240_IXc_ERF1_ARATH	5	1	3	0	5	0	TRUE	FALSE	HbRAV-02_hevea_454_rep_c13430_CL957Contig1	0.075
At3g23240_IXc_ERF1_ARATH	5	1	3	0	5	0	TRUE	FALSE	HbRAV-03_hevea_454_rep_c8782_CL957Contig4	0.075
HbERF-IXc05_hevea_454_rep_c36947_CL4147Contig1_HEVBR	2	0	1	0	0	0	TRUE	FALSE	HbERF-IXc04_hevea_454_rep_c3873_CL4147Contig3_HEVBR	1
HbERF-IXc05_hevea_454_rep_c36947_CL4147Contig1_HEVBR	2	0.1442	4	0	1	1	FALSE	FALSE	At1g06160_IXc_ORA59_ARATH	0.756
HbERF-IXc05_hevea_454_rep_c36947_CL4147Contig1_HEVBR	2	0.1627	4	0	1	1	FALSE	FALSE	At2g31230_IXc_ERF15_ARATH	0.742
HbERF-IXc05_hevea_454_rep_c36947_CL4147Contig1_HEVBR	2	0.057	4	0	1	0	FALSE	FALSE	HbERF-IXc06_hevea_454_rep_c18341_CL6690Contig1_HEVBR	0.829
HbERF-IXc05_hevea_454_rep_c36947_CL4147Contig1_HEVBR	2	0.1452	3	0	3	0	FALSE	FALSE	HbERF-IXc01_hevea_454_rep_c12109_CL108Contig2_HEVBR	0.624
HbERF-IXc05_hevea_454_rep_c36947_CL4147Contig1_HEVBR	2	0.515	3	0	7	0	FALSE	FALSE	At4g17490_IXc_ERF6_ARATH	0.258
HbERF-IXc05_hevea_454_rep_c36947_CL4147Contig1_HEVBR	2	0.6848	3	0	10	0	FALSE	FALSE	HbERF-IXb01_hevea_454_c13287_CL6925Contig1_HEVBR	0.138
HbERF-IXc05_hevea_454_rep_c36947_CL4147Contig1_HEVBR	2	0.6694	4	0	10	0	FALSE	FALSE	HbERF-IXb02_hevea_454_c19752_CL10861Contig1_HEVBR	0.141
HbERF-IXc05_hevea_454_rep_c36947_CL4147Contig1_HEVBR	2	0.8592	5	0	10	0	FALSE	FALSE	At5g61590_IXc_ARATH	0.084
HbERF-IXc05_hevea_454_rep_c36947_CL4147Contig1_HEVBR	2	0.8168	5	0	10	0	FALSE	FALSE	At5g07580_IXc_ARATH	0.096
HbERF-IXc05_hevea_454_rep_c36947_CL4147Contig1_HEVBR	2	0.6982	4	0	9	1	FALSE	FALSE	At5g51190_IXc_ARATH	0.146
HbERF-IXc05_hevea_454_rep_c36947_CL4147Contig1_HEVBR	2	0.765	4	0	9	1	FALSE	FALSE	At5g61600_IXc_ERF104_ARATH	0.124
HbERF-IXc05_hevea_454_rep_c36947_CL4147Contig1_HEVBR	2	0.5642	4	0	9	0	FALSE	FALSE	HbERF-IXb03_hevea_454_rep_c9973_CL1054Contig1_HEVBR	0.191
HbERF-IXc05_hevea_454_rep_c36947_CL4147Contig1_HEVBR	2	0.5297	3	0	8	0	FALSE	FALSE	At5g47230_IXc_ERF5_ARATH	0.227
HbERF-IXc05_hevea_454_rep_c36947_CL4147Contig1_HEVBR	2	0.4066	3	0	6	0	FALSE	FALSE	At3g23230_IXc_TDR1_ERF98_ARATH	0.336
HbERF-IXc05_hevea_454_rep_c36947_CL4147Contig1_HEVBR	2	0.5194	4	0	6	0	FALSE	FALSE	At2g44840_IXc_AtERF13_ARATH	0.282
HbERF-IXc05_hevea_454_rep_c36947_CL4147Contig1_HEVBR	2	0.3999	4	0	6	0	FALSE	FALSE	HbERF-IXc01_hevea_454_rep_c12109_CL9759Contig1_HEVBR	0.336
HbERF-IXc05_hevea_454_rep_c36947_CL4147Contig1_HEVBR	2	0.4015	5	0	6	0	FALSE	FALSE	HbERF-IXa02_hevea_454_rep_c14033_CL1Contig9811_HEVBR	0.332
HbERF-IXc05_hevea_454_rep_c36947_CL4147Contig1_HEVBR	2	0.3581	5	0	6	0	FALSE	FALSE	HbERF-IXa03_hevea_454_c31433_CL8461Contig3_HEVBR	0.351
HbERF-IXc05_hevea_454_rep_c36947_CL4147Contig1_HEVBR	2	0.3599	5	0	6	0	FALSE	FALSE	At5g47220_IXc_ERF2_ARATH	0.35
HbERF-IXc05_hevea_454_rep_c36947_CL4147Contig1_HEVBR	2	0.3379	5	0	6	0	FALSE	FALSE	At4g17500_IXc_AtERF1_ARATH	0.36
HbERF-IXc05_hevea_454_rep_c36947_CL4147Contig1_HEVBR	2	0.3797	3	0	5	0	FALSE	FALSE	At4g18450_IXc_ARATH	0.387
HbERF-IXc05_hevea_454_rep_c36947_CL4147Contig1_HEVBR	2	1	4	0	5	0	TRUE	FALSE	HbRAV-02_hevea_454_rep_c13430_CL957Contig1	0.074
HbERF-IXc05_hevea_454_rep_c36947_CL4147Contig1_HEVBR	2	1	4	0	5	0	TRUE	FALSE	HbRAV-03_hevea_454_rep_c8782_CL957Contig4	0.074
HbERF-IXc04_hevea_454_rep_c3873_CL4147Contig3_HEVBR	2	0.1442	4	0	1	1	FALSE	FALSE	At1g06160_IXc_ORA59_ARATH	0.756
HbERF-IXc04_hevea_454_rep_c3873_CL4147Contig3_HEVBR	2	0.1627	4	0	1	1	FALSE	FALSE	At2g31230_IXc_ERF15_ARATH	0.742
HbERF-IXc04_hevea_454_rep_c3873_CL4147Contig3_HEVBR	2	0.057	4	0	1	0	FALSE	FALSE	HbERF-IXc06_hevea_454_rep_c18341_CL6690Contig1_HEVBR	0.829
HbERF-IXc04_hevea_454_rep_c3873_CL4147Contig3_HEVBR	2	0.1452	3	0	3	0	FALSE	FALSE	HbERF-IXc01_hevea_454_rep_c12109_CL108Contig2_HEVBR	0.624
HbERF-IXc04_hevea_454_rep_c3873_CL4147Contig3_HEVBR	2	0.515	3	0	7	0	FALSE	FALSE	At4g17490_IXc_ERF6_ARATH	0.258
HbERF-IXc04_hevea_454_rep_c3873_CL4147Contig3_HEVBR	2	0.6848	3	0	10	0	FALSE	FALSE	HbERF-IXb01_hevea_454_c13287_CL6925Contig1_HEVBR	0.138
HbERF-IXc04_hevea_454_rep_c3873_CL4147Contig3_HEVBR	2	0.6694	4	0	10	0	FALSE	FALSE	HbERF-IXb02_hevea_454_c19752_CL10861Contig1_HEVBR	0.141
HbERF-IXc04_hevea_454_rep_c3873_CL4147Contig3_HEVBR	2	0.8592	5	0	10	0	FALSE	FALSE	At5g61590_IXc_ARATH	0.084
HbERF-IXc04_hevea_454_rep_c3873_CL4147Contig3_HEVBR	2	0.8168	5	0	10	0	FALSE	FALSE	At5g07580_IXc_ARATH	0.096
HbERF-IXc04_hevea_454_rep_c3873_CL4147Contig3_HEVBR	2	0.6982	4	0	9	1	FALSE	FALSE	At5g51190_IXc_ARATH	0.146
HbERF-IXc04_hevea_454_rep_c3873_CL4147Contig3_HEVBR	2	0.765	4	0	9	1	FALSE	FALSE	At5g61600_IXc_ERF104_ARATH	0.124
HbERF-IXc04_hevea_454_rep_c3873_CL4147Contig3_HEVBR	2	0.5642	4	0	9	0	FALSE	FALSE	HbERF-IXb03_hevea_454_rep_c9973_CL1054Contig1_HEVBR	0.191
HbERF-IXc04_hevea_454_rep_c3873_CL4147Contig3_HEVBR	2	0.5297	3	0	8	0	FALSE	FALSE	At5g47230_IXc_ERF5_ARATH	0.227
HbERF-IXc04_hevea_454_rep_c3873_CL4147Contig3_HEVBR	2	0.4066	3	0	6	0	FALSE	FALSE	At3g23230_IXc_TDR1_ERF98_ARATH	0.336
HbERF-IXc04_hevea_454_rep_c3873_CL4147Contig3_HEVBR	2	0.5194	4	0	6	0	FALSE	FALSE	At2g44840_IXc_AtERF13_ARATH	0.282
HbERF-IXc04_hevea_454_rep_c3873_CL4147Contig3_HEVBR	2	0.3999	4	0	6	0	FALSE	FALSE	HbERF-IXc01_hevea_454_rep_c12109_CL9759Contig1_HEVBR	0.336
HbERF-IXc04_hevea_454_rep_c3873_CL4147Contig3_HEVBR	2	0.4015	5	0	6	0	FALSE	FALSE	HbERF-IXa02_hevea_454_rep_c14033_CL1Contig9811_HEVBR	0.332
HbERF-IXc04_hevea_454_rep_c3873_CL4147Contig3_HEVBR	2	0.3581	5	0	6	0	FALSE	FALSE	HbERF-IXa03_hevea_454_c31433_CL8461Contig3_HEVBR	0.351
HbERF-IXc04_hevea_454_rep_c3873_CL4147Contig3_HEVBR	2	0.3599	5	0	6	0	FALSE	FALSE	At5g47220_IXc_ERF2_ARATH	0.35
HbERF-IXc04_hevea_454_rep_c3873_CL4147Contig3_HEVBR	2	0.3379	5	0	6	0	FALSE	FALSE	At4g17500_IXc_AtERF1_ARATH	0.36
HbERF-IXc04_hevea_454_rep_c3873_CL4147Contig3_HEVBR	2	0.3797	3	0	5	0	FALSE	FALSE	At4g18450_IXc_ARATH	0.387
HbERF-IXc04_hevea_454_rep_c3873_CL4147Contig3_HEVBR	2	1	4	0	5	0	TRUE	FALSE	HbRAV-02_hevea_454_rep_c13430_CL957Contig1	0.074
HbERF-IXc04_hevea_454_rep_c3873_CL4147Contig3_HEVBR	2	1	4	0	5	0	TRUE	FALSE	HbRAV-03_hevea_454_rep_c8782_CL957Contig4	0.074
At1g06160_IXc_ORA59_ARATH	2	0.1074	0	0	0	2	FALSE	TRUE	At2g31230_IXc_ERF15_ARATH	0.888
At1g06160_IXc_ORA59_ARATH	2	0.1225	1	0	0	1	TRUE	FALSE	HbERF-IXc06_hevea_454_rep_c18341_CL6690Contig1_HEVBR	0.884
At1g06160_IXc_ORA59_ARATH	2	0.2894	2	0	3	1	FALSE	FALSE	HbERF-IXc01_hevea_454_rep_c12109_CL108Contig2_HEVBR	0.534
At1g06160_IXc_ORA59_ARATH	2	0.6592	2	0	7	1	FALSE	FALSE	At4g17490_IXc_ERF6_ARATH	0.199
At1g06160_IXc_ORA59_ARATH	2	0.8291	2	0	10	1	FALSE	FALSE	HbERF-IXb01_hevea_454_c13287_CL6925Contig1_HEVBR	0.095
At1g06160_IXc_ORA59_ARATH	2	0.8137	3	0	10	1	FALSE	FALSE	HbERF-IXb02_hevea_454_c19752_CL10861Contig1_HEVBR	0.098
At1g06160_IXc_ORA59_ARATH	2	1	4	0	10	1	FALSE	FALSE	At5g61590_IXc_ARATH	0.043
At1g06160_IXc_ORA59_ARATH	2	0.9611	4	0	10	1	FALSE	FALSE	At5g07580_IXc_ARATH	0.054
At1g06160_IXc_ORA59_ARATH	2	0.8424	3	0	9	2	FALSE	FALSE	At5g51190_IXc_ARATH	0.099
At1g06160_IXc_ORA59_ARATH	2	0.9093	3	0	9	2	FALSE	FALSE	At5g61600_IXc_ERF104_ARATH	0.077
At1g06160_IXc_ORA59_ARATH	2	0.7085	3	0	9	1	FALSE	FALSE	HbERF-IXb03_hevea_454_rep_c9973_CL1054Contig1_HEVBR	0.144
At1g06160_IXc_ORA59_ARATH	2	0.6739	2	0	8	1	FALSE	FALSE	At5g47230_IXc_ERF5_ARATH	0.174
At1g06160_IXc_ORA59_ARATH	2	0.5508	2	0	6	1	FALSE	FALSE	At3g23230_IXc_TDR1_ERF98_ARATH	0.271
At1g06160_IXc_ORA59_ARATH	2	0.6637	3	0	6	1	FALSE	FALSE	At2g44840_IXc_AtERF13_ARATH	0.217
At1g06160_IXc_ORA59_ARATH	2	0.5441	3	0	6	1	FALSE	FALSE	HbERF-IXc01_hevea_454_rep_c12109_CL9759Contig1_HEVBR	0.271
At1g06160_IXc_ORA59_ARATH	2	0.5458	4	0	6	1	FALSE	FALSE	HbERF-IXa02_hevea_454_rep_c14033_CL1Contig9811_HEVBR	0.268
At1g06160_IXc_ORA59_ARATH	2	0.5024	4	0	6	1	FALSE	FALSE	HbERF-IXa03_hevea_454_c31433_CL8461Contig3_HEVBR	0.287
At1g06160_IXc_ORA59_ARATH	2	0.5042	4	0	6	1	FALSE	FALSE	At5g47220_IXc_ERF2_ARATH	0.286
At1g06160_IXc_ORA59_ARATH	2	0.4822	4	0	6	1	FALSE	FALSE	At4g17500_IXc_AtERF1_ARATH	0.296
At1g06160_IXc_ORA59_ARATH	2	0.524	2	0	5	1	FALSE	FALSE	At4g18450_IXc_ARATH	0.314
At1g06160_IXc_ORA59_ARATH	2	1	3	0	5	1	TRUE	FALSE	HbRAV-02_hevea_454_rep_c13430_CL957Contig1	0.074
At1g06160_IXc_ORA59_ARATH	2	1	3	0	5	1	TRUE	FALSE	HbRAV-03_hevea_454_rep_c8782_CL957Contig4	0.074
At2g31230_IXc_ERF15_ARATH	2	0.141	1	0	0	1	TRUE	FALSE	HbERF-IXc06_hevea_454_rep_c18341_CL6690Contig1_HEVBR	0.868
At2g31230_IXc_ERF15_ARATH	2	0.3079	2	0	3	1	FALSE	FALSE	HbERF-IXc01_hevea_454_rep_c12109_CL108Contig2_HEVBR	0.523
At2g31230_IXc_ERF15_ARATH	2	0.6777	2	0	7	1	FALSE	FALSE	At4g17490_IXc_ERF6_ARATH	0.192
At2g31230_IXc_ERF15_ARATH	2	0.8475	2	0	10	1	FALSE	FALSE	HbERF-IXb01_hevea_454_c13287_CL6925Contig1_HEVBR	0.089
At2g31230_IXc_ERF15_ARATH	2	0.8321	3	0	10	1	FALSE	FALSE	HbERF-IXb02_hevea_454_c19752_CL10861Contig1_HEVBR	0.093
At2g31230_IXc_ERF15_ARATH	2	1	4	0	10	1	FALSE	FALSE	At5g61590_IXc_ARATH	0.043
At2g31230_IXc_ERF15_ARATH	2	0.9795	4	0	10	1	FALSE	FALSE	At5g07580_IXc_ARATH	0.049
At2g31230_IXc_ERF15_ARATH	2	0.8609	3	0	9	2	FALSE	FALSE	At5g51190_IXc_ARATH	0.093
At2g31230_IXc_ERF15_ARATH	2	0.9277	3	0	9	2	FALSE	FALSE	At5g61600_IXc_ERF104_ARATH	0.071
At2g31230_IXc_ERF15_ARATH	2	0.7269	3	0	9	1	FALSE	FALSE	HbERF-IXb03_hevea_454_rep_c9973_CL1054Contig1_HEVBR	0.138
At2g31230_IXc_ERF15_ARATH	2	0.6924	2	0	8	1	FALSE	FALSE	At5g47230_IXc_ERF5_ARATH	0.167
At2g31230_IXc_ERF15_ARATH	2	0.5693	2	0	6	1	FALSE	FALSE	At3g23230_IXc_TDR1_ERF98_ARATH	0.262
At2g31230_IXc_ERF15_ARATH	2	0.6822	3	0	6	1	FALSE	FALSE	At2g44840_IXc_AtERF13_ARATH	0.209
At2g31230_IXc_ERF15_ARATH	2	0.5626	3	0	6	1	FALSE	FALSE	HbERF-IXc01_hevea_454_rep_c12109_CL9759Contig1_HEVBR	0.263
At2g31230_IXc_ERF15_ARATH	2	0.5642	4	0	6	1	FALSE	FALSE	HbERF-IXa02_hevea_454_rep_c14033_CL1Contig9811_HEVBR	0.259
At2g31230_IXc_ERF15_ARATH	2	0.5208	4	0	6	1	FALSE	FALSE	HbERF-IXa03_hevea_454_c31433_CL8461Contig3_HEVBR	0.279
At2g31230_IXc_ERF15_ARATH	2	0.5226	4	0	6	1	FALSE	FALSE	At5g47220_IXc_ERF2_ARATH	0.278
At2g31230_IXc_ERF15_ARATH	2	0.5006	4	0	6	1	FALSE	FALSE	At4g17500_IXc_AtERF1_ARATH	0.288
At2g31230_IXc_ERF15_ARATH	2	0.5424	2	0	5	1	FALSE	FALSE	At4g18450_IXc_ARATH	0.305
At2g31230_IXc_ERF15_ARATH	2	1	3	0	5	1	TRUE	FALSE	HbRAV-02_hevea_454_rep_c13430_CL957Contig1	0.074
At2g31230_IXc_ERF15_ARATH	2	1	3	0	5	1	TRUE	FALSE	HbRAV-03_hevea_454_rep_c8782_CL957Contig4	0.074
HbERF-IXc06_hevea_454_rep_c18341_CL6690Contig1_HEVBR	5	0.2022	2	0	3	0	FALSE	FALSE	HbERF-IXc01_hevea_454_rep_c12109_CL108Contig2_HEVBR	0.594
HbERF-IXc06_hevea_454_rep_c18341_CL6690Contig1_HEVBR	5	0.572	2	0	7	0	FALSE	FALSE	At4g17490_IXc_ERF6_ARATH	0.237
HbERF-IXc06_hevea_454_rep_c18341_CL6690Contig1_HEVBR	5	0.7418	2	0	10	0	FALSE	FALSE	HbERF-IXb01_hevea_454_c13287_CL6925Contig1_HEVBR	0.122
HbERF-IXc06_hevea_454_rep_c18341_CL6690Contig1_HEVBR	5	0.7264	3	0	10	0	FALSE	FALSE	HbERF-IXb02_hevea_454_c19752_CL10861Contig1_HEVBR	0.125
HbERF-IXc06_hevea_454_rep_c18341_CL6690Contig1_HEVBR	5	0.9162	4	0	10	0	FALSE	FALSE	At5g61590_IXc_ARATH	0.068
HbERF-IXc06_hevea_454_rep_c18341_CL6690Contig1_HEVBR	5	0.8738	4	0	10	0	FALSE	FALSE	At5g07580_IXc_ARATH	0.081
HbERF-IXc06_hevea_454_rep_c18341_CL6690Contig1_HEVBR	5	0.7552	3	0	9	1	FALSE	FALSE	At5g51190_IXc_ARATH	0.128
HbERF-IXc06_hevea_454_rep_c18341_CL6690Contig1_HEVBR	5	0.822	3	0	9	1	FALSE	FALSE	At5g61600_IXc_ERF104_ARATH	0.107
[truncated: 1,013 more rows]

## Sheet: Table 8
Supplementary Table 8. Identification of putative orthologs of Hevea brasiliensis AP2/ERFs using Arabidopsis TAIR database
Generic name	Locus identifier a	Arabidopsis protein	Sakuma's classification (2002)	Nakano's classification (2006)	Function	Reference	Putative orthologs in Hevea b	Contig number c
AtERF#053	At2g20880	ERF53	A-6	Ia	Multiple abiotic response	(Hsieh et al., 2013)	HbERF-Ia1	hevea_454_rep_c31876
AtERF#054	At4g28140		A-6	Ia
AtERF#055	At1g36060		A-6	Ib
AtERF#056	At2g22200		A-6	Ib
AtERF#057	At5g65130		A-6	Ib
AtERF#058	At1g22190	RAP2.4, RELATED TO AP2 4	A-6	Ib	Light and drought response	(Lin et al., 2008)
AtERF#059	At1g78080	RAP2.4, WIND1, RELATED TO AP2 4, WOUND INDUCED DEDIFFERENTIATION 1	A-6	Ib	Water homeostasis	(Rae et al., 2011)
AtERF#060	At4g39780		A-6	Ib			HbERF-Ib2	hevea_454_rep_c703
AtERF#061	At1g64380		A-6	Ib
AtERF#062	At4g13620		A-6	Ib			HbERF-Ib11	hevea_454_rep_c35059
AtERF#006	At1g46768	RAP2.1, RELATED TO AP2 1	A-5	IIa	Negative regulator of cold and drought stress	(Dong and Liu, 2010)	HbERF-IIa1	hevea_454_rep_c8625
							HbERF-IIa2	hevea_454_rep_c7563
AtERF#007	At4g06746	DEAR5, DREB AND EAR MOTIF PROTEIN 5, RAP2.9, RELATED TO AP2 9	A-5	IIa		(Nakano et al., 2006)
AtERF#008	At2g23340	DEAR3, DREB AND EAR MOTIF PROTEIN 3	A-5	IIa		(Nakano et al., 2006)
AtERF#009	At4g36900	DEAR4, DREB AND EAR MOTIF PROTEIN 4, RAP2.10, RELATED TO AP2 10	A-5	IIa		(Nakano et al., 2006)
AtERF#010	At5g67190	DEAR2, DREB AND EAR MOTIF PROTEIN 2	A-5	IIa		(Nakano et al., 2006)
AtERF#011	At3g50260	ATERF#011, CEJ1, COOPERATIVELY REGULATED BY ETHYLENE AND JASMONATE 1, DEAR1, DREB AND EAR MOTIF PROTEIN 1	A-5	IIa	Freezing stress response	(Tsutsui et al., 2009)
AtERF#012	At1g21910	DEHYDRATION RESPONSE ELEMENT-BINDING PROTEIN 26, DREB26	A-5	IIb	Negative regulator of development during stress	(Krishnaswamy et al., 2011)
AtERF#013	At1g77640		A-5	IIb
AtERF#014	At1g44830		A-5	IIb
AtERF#015	At4g31060		A-5	IIb
AtERF#016	At5g21960		A-5	IIb
AtERF#017	At1g19210		A-5	IIb
AtERF#018	At1g74930	ORA47	A-5	IIb	Regulator of jasmonate biosynthesis	(Pauwels et al., 2008)	HbERF-IIb2	hevea_454_rep_c19971
AtERF#019	At1g22810		A-5	IIc
AtERF#020	At1g71520		A-5	IIc
AtERF#021	At1g71450		A-4	IIIa
AtERF#022	At1g33760		A-5	IIIa
AtERF#023	At1g01250		A-4	IIIa			HbERF-IIIa1	hevea_454_rep_c58255
AtERF#024	At2g36450	HRD, HARDY	A-4	IIIb	Drought and salt tolerance	(Abogadallah et al., 2011)
AtERF#025	At5g52020		A-4	IIIb
AtERF#026	At1g63040		A-4	IIIb			HbERF-IIIb2	hevea_454_rep_c70889
AtERF#027	At1g12630		A-4	IIIb
AtERF#028	At5g51990	C-REPEAT-BINDING FACTOR 4, CBF4, DEHYDRATION-RESPONSIVE ELEMENT-BINDING PROTEIN 1D, DREB1D	A-1	IIIc	Regulator of drought adaptation	(Haake et al., 2002)	HbERF-IIIc1	hevea_454_rep_c22270
AtERF#029	At4g25490	ATCBF1, C-REPEAT/DRE BINDING FACTOR 1, CBF1, DRE BINDING PROTEIN 1B, DREB1B	A-1	IIIc	Cold response and acclimatation	(Gilmour et al., 2004; Medina et al., 2011, Akthar et al.2012)
AtERF#030	At4g25470	ATCBF2, C-REPEAT/DRE BINDING FACTOR 2, CBF2, DRE/CRT-BINDING PROTEIN 1C, DREB1C, FREEZING TOLERANCE QTL 4, FTQ4	A-1	IIIc	Cold response and acclimatation	(Gilmour et al., 2004; Medina et al., 2011, Akthar et al.2012)
AtERF#031	At4g25480	ATCBF3, C-REPEAT BINDING FACTOR 3, CBF3, DEHYDRATION RESPONSE ELEMENT B1A, DREB1A	A-1	IIIc	Cold response and acclimatation	(Gilmour et al., 2004; Medina et al., 2011, Akthar et al.2012)
AtERF#032	At1g63030	DDF2, DWARF AND DELAYED FLOWERING 2	A-1	IIIc	GA regulation under salt stress	(Magome et al., 2008)
AtERF#033	At1g12610	DDF1, DWARF AND DELAYED FLOWERING 1	A-1	IIIc	Multiple abiotic stress response	(Kang et al., 2011)
AtERF#034	At2g44940		A-4	IIId
AtERF#035	At3g60490		A-4	IIId		(Nakano et al., 2006)
AtERF#036	At3g16280		A-4	IIIe
AtERF#037	At1g77200		A-4	IIIe			HbERF-IIIe3	hevea_454_rep_c58258
AtERF#038	At2g35700		A-4	IIId			HbERF-IIId3	hevea_454_c39573
AtERF#039	At4g16750		A-4	IIId
AtERF#040	At5g25810	TINY, TNY	A-4	IIIe	Multiple abiotic stress response	(Sun et al., 2008)	HbERF-IIIe2	hevea_454_rep_c7722
AtERF#041	At5g11590	TINY2	A-4	IIIe	Multiple abiotic stress response	(Wei et al., 2005)
AtERF#042	At2g25820	ESE2, ETHYLENE AND SALT INDUCIBLE 2	A-4	IIIe	Salt stress response	(Tummala et al, 2006)
AtERF#043	At4g32800		A-4	IIIe			HbERF-IIIe4	hevea_454_rep_c45776
AtERF#044	At3g11020	DEHYDRATION-RESPONSIVE ELEMENT BINDING PROTEIN 2, DRE/CRT-BINDING PROTEIN 2B, DREB2, DREB2B	A-2	IVa	Multiple abiotic stress response	(Lata and Prasad, 2011)
AtERF#045	At5g05410	DEHYDRATION-RESPONSIVE ELEMENT BINDING PROTEIN 2, DRE-BINDING PROTEIN 2A, DREB2, DREB2A	A-2	IVa	Multiole abiotic stress response	(Lata and Prasad, 2011)	HbERF-IVa2	hevea_454_rep_c6678
AtERF#046	At2g38340	DREB2E, DEHYDRATION RESPONSE ELEMENT-BINDING PROTEIN 19, DREB19	A-2	IVa	Multiole abiotic stress response	(Lata and Prasad, 2011)
AtERF#047	At2g40350	DEHYDRATION-RESPONSIVE ELEMENT BINDING PROTEIN 2, DRE-BINDING PROTEIN 2H, DREB2H	A-2	IVa	Multiple abiotic stress response	(Lata and Prasad, 2011)
AtERF#048	At2g40340	ATERF48, DEHYDRATION-RESPONSIVE ELEMENT BINDING PROTEIN 2, DRE-BINDING PROTEIN 2C, DREB2C	A-2	IVa	Multiple abiotic stress response	(Lata and Prasad, 2011; Chen et al., 2012 )
AtERF#049	At1g75490	DEHYDRATION-RESPONSIVE ELEMENT BINDING PROTEIN 2, DRE-BINDING PROTEIN 2D, DREB2D	A-2	IVb	Multiple abiotic stress response	(Lata and Prasad, 2011)
AtERF#050	At5g18450	DEHYDRATION-RESPONSIVE ELEMENT BINDING PROTEIN 2, DRE-BINDING PROTEIN 2G, DREB2G	A-2	IVb	Multiple abiotic stress response	(Lata and Prasad, 2011)
AtERF#051	At3g57600	DEHYDRATION-RESPONSIVE ELEMENT BINDING PROTEIN 2, DRE-BINDING PROTEIN 2F, DREB2F	A-2	IVb	Multiple abiotic stress response	(Lata and Prasad, 2011)
AtERF#052	At2g40220	ABA INSENSITIVE 4, ABI4, ATABI4, GIN6, GLUCOSE INSENSITIVE 6, IMPAIRED SUCROSE INDUCTION 3, ISI3, SALOBRENO 5, SAN5, SIS5, SUCROSE UNCOUPLED 6, SUGAR-INSENSITIVE 5, SUN6	A-3	IVb	Growth and defense response through jasmonate signalling	(Kerchev et al., 2011)
AtERF#001	At1g15360	SHINE 1, SHN1, WAX INDUCER 1, WIN1	B-6	Va	Wax accumulation	(Aharoni et al., 2004; Broun et al., 2004)
AtERF#002	At5g19790	RAP2.11, RELATED TO AP2 11	B-6	Vb	Reponse on low nutriment	(Kim et al., 2012)
AtERF#003	At5g25190	ESE3, ETHYLENE AND SALT INDUCIBLE 3	B-6	Va		(Zhang et al., 2011)	HbERF-Va2	hevea_454_c35642
AtERF#004	At5g11190	SHINE2, SHN2	B-6	Va	Wax biosynthesis	(Aharoni et al., 2004)
AtERF#005	At5g25390.1	SHINE3, SHN3	B-6	Va	Wax biosynthesis	(Aharoni et al., 2004)
	At5g25390.2
AtERF#063	At4g11140	CRF1, CYTOKININ RESPONSE FACTOR 1	B-5	VI	Leaf development	(Rashotte and Goertzen, 2010)
AtERF#064	At4g23750	CRF2, CYTOKININ RESPONSE FACTOR 2, TARGET OF MONOPTEROS 3, TMO3	B-5	VI	Leaf development	(Rashotte and Goertzen, 2010)	HbERF-VI2	hevea_454_rep_c63953
AtERF#065	At5g53290	CRF3, CYTOKININ RESPONSE FACTOR 3	B-5	VI	Leaf development	(Rashotte and Goertzen, 2010)
AtERF#066	At4g27950	CRF4, CYTOKININ RESPONSE FACTOR 4	B-5	VI	Leaf development	(Rashotte and Goertzen, 2010)
AtERF#067	At3g61630	CRF6, CYTOKININ RESPONSE FACTOR 6	B-5	VI	Leaf development	(Rashotte and Goertzen, 2010)
AtERF#068	At2g46310	CRF5, CYTOKININ RESPONSE FACTOR 5	B-5	VI	Leaf development	(Rashotte and Goertzen, 2010)
AtERF#069	At1g22985	CRF7, CYTOKININ RESPONSE FACTOR 7	B-5	VI	Leaf development	(Rashotte and Goertzen, 2010)
AtERF#070	At1g71130	CRF8, CYTOKININ RESPONSE FACTOR 8	B-5	VI	Leaf development	(Rashotte and Goertzen, 2010)
AtERF#071	At2g47520	ARABIDOPSIS THALIANA ETHYLENE RESPONSE FACTOR 71, ATERF71, ERF71, ETHYLENE RESPONSE FACTOR 71, HRE2, HYPOXIA RESPONSIVE ERF (ETHYLENE RESPONSE FACTOR) 2	B-2	VIIa	Anaerobic responses during hypoxia	(Licausi et al., 2010; Park et al., 2011)
AtERF#072	At3g16770	ATEBP, EBP, ERF72, ETHYLENE RESPONSE FACTOR 72, ETHYLENE-RESPONSIVE ELEMENT BINDING PROTEIN, RAP2.3, RELATED TO AP2 3	B-2	VIIa	Defense response	(Büttner and Singh, 1997)	HbERF-VIIa17	hevea_454_rep_c7333
							HbERF-VIIa20	hevea_454_rep_c710
AtERF#073	At1g72360	ATERF73, ERF73, ETHYLENE RESPONSE FACTOR 73, HRE1, HYPOXIA RESPONSIVE ERF (ETHYLENE RESPONSE FACTOR) 1	B-2	VIIa	Anaerobic responses during hypoxia	(Licausi et al., 2010)
AtERF#074	At1g53910	RAP2.12, RELATED TO AP2 12	B-2	VIIa	Low oxygen sensing	(Bailey-Serres et al., 2012)	HbERF-VIIa7	hevea_454_rep_c945
							HbERF-VIIa12	hevea_454_rep_c110
AtERF#075	At3g14230.1	RAP2.2, RELATED TO AP2 2	B-2	VIIa	Pathogen resistance	(Zhao et al., 2012)
	At3g14230.2	RAP2.2, RELATED TO AP2 2	B-2	VIIa	Pathogen resistance	(Zhao et al., 2012)
	At3g14230.3	RAP2.2, RELATED TO AP2 2	B-2	VIIa	Pathogen resistance	(Zhao et al., 2012)
AtERF#076	At1g28370	ATERF11, ERF DOMAIN PROTEIN 11, ERF11	B-1	VIIIa	Repressor of ethylene biosynthesis, cell death inducing ability	(Li et al., 2011; Ogata et al., 2013)	HbERF-VIIIa10	hevea_454_rep_c1402
AtERF#077	At1g03800	ARABIDOPSIS THALIANA RF DOMAIN PROTEIN 10, ATERF10, ERF DOMAIN PROTEIN 10, ERF10	B-1	VIIIa	Ethylene and ABA response, cell death inducing ability	(Yang et al., 2005; Ogata et al., 2013)
AtERF#078	At3g15210	ATERF-4, ATERF4, ERF4, ETHYLENE RESPONSIVE ELEMENT BINDING FACTOR 4, RAP2.5, RELATED TO AP2 5	B-1	VIIIa	Ethylene and ABA response, cell death inducing ability	(Yang et al., 2005; Ogata et al., 2013)
AtERF#079	At1g53170	ATERF-8, ATERF8, ERF8, ETHYLENE RESPONSE ELEMENT BINDING FACTOR 4, ETHYLENE RESPONSE FACTOR 8	B-1	VIIIa	Multiole abiotic stress response, cell death inducing ability	(Vogel et al., 2012; Ogata et al., 2013)
AtERF#080	At5g44210	ATERF-9, ATERF9, ERF DOMAIN PROTEIN 9, ERF DOMAIN PROTEIN- 9, ERF9	B-1	VIIIa	Multiole abiotic stress response, cell death inducing ability	(Ogata et al., 2013)
AtERF#081	At1g28360	ATERF12, ERF DOMAIN PROTEIN 12, ERF12	B-1	VIIIa	Ethylene and ABA response, cell death inducing ability	(Yang et al., 2005; Ogata et al., 2013)	HbERF-VIIIa13	hevea_454_rep_c20048
AtERF#082	At1g50640	ATERF3, ERF3, ETHYLENE RESPONSIVE ELEMENT BINDING FACTOR 3	B-1	VIIIa	Repressor of abiotic stress response, cell death inducing ability	(Ohta et al., 2001; Ogata et al., 2013)	HbERF-VIIIa4	hevea_454_rep_c2227
AtERF#083	At3g20310	ATERF-7, ATERF7, ERF7, ETHYLENE RESPONSE FACTOR 7	B-1	VIIIa	Repressor of abiotic stress response	(Song et al., 2005; Ogata et al., 2013)
AtERF#084	At1g80580		B-1	VIIIb
AtERF#085	At5g13910	LEAFY PETIOLE, LEP	B-1	VIIIb	Leaf petiole development	(van der Graaff et al., 2000)
AtERF#086	At5g18560	PUCHI	B-1	VIIIb	Floral meristem development	(Karim et al., 2009)
AtERF#087	At1g28160		B-1	VIIIb
AtERF#088	At1g12890		B-1	VIIIb
AtERF#089	At1g12980	DORNROSCHEN, DRN, ENHANCER OF SHOOT REGENERATION 1, ESR1	B-1	VIIIb	Shoot regeneration	(Banno et al., 2001; Chandler et al., 2007)
AtERF#090	At1g24590	DORNROSCHEN-LIKE, DRN-LIKE, DRNL, ENHANCER OF SHOOT REGENERATION 2, ESR2, FOR SUPPRESSOR OF PHYTOCHROMEB-4 2, SOB2	B-1	VIIIb	Shoot regeneration	(Banno et al., 2001; Chandler et al., 2007)	HbERF-VIIIb1	hevea_454_rep_c11109
AtERF#091	At4g18450		B-3	IXc
AtERF#092	At3g23240	ETHYLENE RESPONSE FACTOR 1, ERF1	B-3	IXc	Pathogen resistance	(Lorenzo et al., 2003; Cheng et al., 2013)	HbERF-IXc04	hevea_454_rep_c3873
							HbERF-IXc05	hevea_454_rep_c36947
AtERF#093	At2g31230	ATERF15, ERF15, ETHYLENE-RESPONSIVE ELEMENT BINDING FACTOR 15	B-3	IXc
AtERF#094	At1g06160	ORA59, OCTADECANOID-RESPONSIVE ARABIDOPSIS AP2/ERF 59	B-3	IXc	Pathogen resistance	(Pré et al., 2008; Zarei et al., 2011; Van der Does et al., 2013)	HbERF-IXc6	hevea_454_rep_c18341
AtERF#095	At3g23220	ESE1, ETHYLENE AND SALT INDUCIBLE 1	B-3	IXc	Salt response	(Zhang et al., 2011)	HbERF-IXc02	hevea_454_c72747
AtERF#096	At5g43410		B-3	IXc
AtERF#097	At1g04370	ATERF14, ERF14, ETHYLENE-RESPONSIVE ELEMENT BINDING FACTOR 14	B-3	IXc	Pathogen resistance	(Onate-Sanchez et al., 2007)
AtERF#098	At3g23230	ATERF98, ATTDR1, ERF98, ETHYLENE RESPONSE FACTOR 98, TDR1, TRANSCRIPTIONAL REGULATOR OF DEFENSE RESPONSE 1	B-3	IXc	Salt response	(Tiwari et al., 2012; Zhang et al., 2012)	HbERF-IXc2	hevea_454_c72747
AtERF#099	At2g44840	ATERF13, EREBP, ERF13, ETHYLENE-RESPONSIVE ELEMENT BINDING FACTOR 13	B-3	IXa		(Nakano et al., 2006)
AtERF#100	At4g17500	AtERF1	B-3	IXa	Vascular cell division	(Etchells et al., 2012)	HbERF-IXa3	hevea_454_rep_c30115
AtERF#101	At5g47220	ATERF-2, ATERF2, ERF2, ETHYLENE RESPONSE FACTOR- 2, ETHYLENE RESPONSIVE ELEMENT BINDING FACTOR 2	B-3	IXa		(Nakano et al., 2006)
AtERF#102	At5g47230	ATERF-5, ATERF5, ATMACD1,MODULATOR OF AAL CELL DEATH, ERF102, ERF5, ETHYLENE RESPONSIVE ELEMENT BINDING FACTOR 5, ETHYLENE RESPONSIVE ELEMENT BINDING FACTOR- 5	B-3	IXb	Programmed cell death	(Moffat et al., 2012;Mase et al., 2013)	HbERF-IXb3	hevea_454_rep_c9973
AtERF#103	At4g17490	ATERF6, ERF-6-6, ERF6, ETHYLENE RESPONSIVE ELEMENT BINDING FACTOR 6	B-3	IXb	Pathogen resistance	(Moffat et al., 2012)
AtERF#104	At5g61600	ERF104, ETHYLENE RESPONSE FACTOR 104	B-3	IXb		(Nakano et al., 2006)
AtERF#105	At5g51190		B-3	IXb		(Nakano et al., 2006)	HbERF-IXb03	hevea_454_rep_c9973
AtERF#106	At5g07580		B-3	IXb		(Nakano et al., 2006)	HbERF-IXb2	hevea_454_c19752
AtERF#107	At5g61590		B-3	IXb		(Nakano et al., 2006)
AtERF#108	At1g43160	RAP2.6, RELATED TO AP2 6	B-4	Xa	Multiole abiotic stress response	(Krishnaswamy et al., 2011)
AtERF#109	At4g34410	RRTF1 (REDOX RESPONSIVE TRANSCRIPTION FACTOR 1)	B-3	Xb	Redox homeostasis	(Khandelwal et al., 2008)	HbERF-Xb1	hevea_454_rep_c21830
AtERF#110	At5g50080		B-4	Xa		(Nakano et al., 2006)	HbERF-Xa6	hevea_454_rep_c36967
AtERF#111	At5g64750	ABA REPRESSOR1, ABR1	B-4	Xa	Repressor of ABA response	(Pandey et al., 2005)	HbERF-Xa8	hevea_454_c51284
AtERF#112	At2g33710		B-4	Xc
AtERF#113	At5g13330	RAP2.6L, RELATED TO AP2 6L	B-4	Xa	Multiple abiotic stress response	(Krishnaswamy et al., 2011)	HbERF-Xa1	hevea_454_c58761
							HbERF-Xa2	hevea_454_rep_c8880
AtERF#114	At5g61890	EBE, ERF BUD ENHANCER	B-4	Xa	Shoot architecture	(Mehrnia et al, 2013)
AtERF#115	At5g07310		B-4	Xa
AtERF#116	At1g25470.1	CRF12, CYTOKININ RESPONSE FACTOR 12	B-6	VI-L	Leaf development	(Rashotte and Goertzen, 2010)
	At1g25470.2	CRF12, CYTOKININ RESPONSE FACTOR 12	B-6	VI-L	Leaf development	(Rashotte and Goertzen, 2010)
AtERF#117	At1g49120	CRF9,CYTOKININ RESPONSE FACTOR 9	B-6	VI-L	Leaf development	(Rashotte and Goertzen, 2010)
AtERF#118	At1g68550.1	CRF10,CYTOKININ RESPONSE FACTOR 10	B-6	VI-L	Leaf development	(Rashotte and Goertzen, 2010)	HbERF-VI-L3	hevea_454_rep_c6308
	At1g68550.2	CRF10, CYTOKININ RESPONSE FACTOR 10	B-6	VI-L	Leaf development	(Rashotte and Goertzen, 2010)	HbERF-VI-L3	hevea_454_rep_c6308
AtERF#119	At3g25890	CRF11, CYTOKININ RESPONSE FACTOR 11	B-6	VI-L	Leaf development	(Rashotte and Goertzen, 2010)
AtERF#120	At2g20350		B-6	Xb-L
AtERF#121	At5g67010		B-6	Xb-L
AtERF#122	At5g67000		B-6	Xb-L
a) The locus identifier is defined by TAIR annotation. Splice variants are indicated like Atxgxxxxx.1, Atxgxxxxx.2 and Atxgxxxxx.3.
b) Putative orthologs were defined by a phylogenetic tree using Arabidopsis AP2/ERFs and Hevea AP2/ERFs domain only.
c) Hevea ERF contigs were generated by 454 RNA sequencing (Duan et al., 2013)
Family	AGI ID	Arabidopsis protein	Remarks	Function	Reference	Putative orthologs in Hevea b	Contig number c
AP2	At4g37750	ANT/DRG/CKC/CKC1 :AINTEGUMENTA/DRAGON/COMPLEMENTING A PROTEIN KINASE C MUTANT 1		Regulates up-regulation of genes establishing organ polarity and those specifying organ identity	(Nole-Wilson and Krizek,2002)	HbAP2-15	hevea_454_c50010
						HbAP2-17	hevea454c60010
	At4g36920	AP2,FLO2,FL1 : APETALA 2/FLORAL MUTANT 2/FLOWER 1		Meristem maintenance and cell differentiation	(Jofuku et al, 1994),(Wurschum et al,2006)	HbAP2-18	hevea454repc16704
	At1g72570
	At5g65510	AIL7/PLT7:AINTEGUMENTA-LIKE 7/PLETHORA 7
	At3g20840	PLT1 :PLETHORA 1
	At5g57390	AIL5/CHO1/EMK/PLT5 :AINTEGUMENTA-LIKE 5/CHOTTO 1/EMBRYOMAKER/PLETHORA 5
	At1g51190	PLT2:PLETHORA 2
	At1g79700
	At5g10510	AIL6/PLT3:AINTEGUMENTA-LIKE 6/PLETHORA 3
	At5g17430	AtBBM
	At1g16060	ADAP :ARIA-INTERACTING DOUBLE AP2 DOMAIN PROTEIN
	At5g67180	TOE3:TARGET OF EARLY ACTIVATION TAGGED (EAT) 3
	At2g28550	RAP2.7/TOE1 :RELATED TO AP2.7/TARGET OF EARLY ACTIVATION TAGGED (EAT) 1
	At3g54320	WRI1,ASML1:WRINKLED/ACTIVATOR OF SPO(MIN)::LUC1		Glycolysis metabolism in seed development		HbAP2-6	hevea_454_rep_c16078
	At2g41710		Single domain
	At2g39250	SNZ:SCHNARCHZAPFEN	Single domain
	At3g54990	SMZ:SCHLAFMUTZE	Single domain
	At5g60120	TOE2:TARGET OF EARLY ACTIVATION TAGGED (EAT) 2	Single domain
RAV	At1g68840	RAV2/RAP2.8		Negative regulation of the growth and development in response to touch-related stimuli.	(Kagaya and Hattori, 2009)
	At3g25730					HbRAV-03	hevea_454_rep_c8782
	At1g25560
	At1g13260	RAV1		Leaf senescence	(Woo et al, 2010)
	At1g50680					HbRAV-04	hevea_454_rep_c24256
	At1g51120
Soloist	At4g13040

## Sheet: Table 9
Supplementary Table 9. Cis-acting regulatory elements identified in HbERF-VIIs promoter region using -2000 bp region upstream ATG (start codon) by PLACE and Plant Care. N = A, T, G, C; R = A, G;
Cis-element	Motif	Function	Number of copies on whole genome	Number of cis-acting elements
				HbERF-VIIa01	HbERF-VIIa04	HbERF-VIIa07	HbERF-VIIa12	HbERF-VIIa17	HbERF-VIIa20
(CA)n element	CNAACAC	Required for embryo and endosperm-specific transcription.	291302	-	-	-	1	1	2
A-box	TACGTA	Sugar repression	70389	-	-	-	2	-	2
ABRE	CGCACGTGTC, ACGTGGC	ABA signalling	36, 13554	-	-	-	-	7	2
amylase box	TATCCAT, TAACARA	Sugar starvation	305474, 138190	1	1	-	-	2	-
ANAERO	AAACAAA, AGCAGC, TTCCCTGTT	Anaerobic genes regulation	335611, 215394, 3577	1	5	-	2	4	3
ARE	TGGTTT	Anaerobic response element	595477	-	1	-	1	1	4
ARF	TGTCTC	Auxin signalling	268880	1	2	1	1	1	-
as-2-box	GATAatGATG	Involved in shoot-specific expression and light responsiveness	2007	-	-	-	-	2	1
Box III	atCATTTTCACt	Protein binding site	219	-	1	2	-	1	1
Box-W1	TTGACC	Fungal elicitor responsive element	430890	-	2	-	1	-	2
CAAT-box	CCAAT, CAAT, CAAAT, CAATT	Enhancer element	1845211, 8277679, 3410142, 3424673	-	42	36	39	35	41
CACGTG-motif	CACGTG	The responsiveness of plant promoters to light,anaerobiosis and hormones such as abscisic acid, ethylene and methyl jasmonate	67692	-	-	-	-	4	-
CAT-box	GCCACT	Cis-acting regulatory element related to meristem expression	158724	27	1	-	-	-	-
CGACG element	CGACG	Sugar starvation	76153	-	1	-	-	-	2
CGTCA-motif	CGTCA	Cis-acting regulatory element involved in the MeJA-responsiveness	221614	1	-	-	-	3	4
CMSRE-1	TGGACGG	Sucrose-inducible expression	14082	-	1	-	-	-	-
DPBF-1 and 2	ACACNNG	ABA-responsive and embryo-specification	717394	4	0	-	1	6	2
DRE/CRT	RYCGAC, GTCGAC, RCCGAC	Dehydration response	219708, 42101, 100281	3	4	-	-	1	2
DRE2 core	ACCGAC	Embryogenesis	62687	0	0	-	-	-	1
E-box	CANNTG	Required for embryo and endosperm-specific transcription.	5318185	10	18	14	6	20	20
ERE	ATTTCAAA	Primary ethylene signalling	149845	-	1	1	-	-	-
GARE-motif	AAACAGA	Gibberellin signalling	132631	-	-	-	1	1	2
GCC-box	GCCGCC	Ethylene signalling	35687	1	-	-	-	-	-
GCN4_motif	TGAGTCA	Cis-regulatory element involved in endosperm expression	77658	-	-	1	2	-	-
HSE	AAAAAATTTC	Heat-shock element	14774	1	7	18	5	9	11
JERE	AGACCGCC	Jasmonate signalling	1303	-	-	-	-	1	-
L1 box	TAAATGYA	Specific expression in layer L1 protoderm of organ primordia	108280	-	-	-	-	1	-
LTRE	CCGAAA	Low temperature response	180818	-	-	-	1	-	1
MBS	CAACTG	MYB binding site involved in drought-inducibility	276996	-	-	1	1	2	1
MBSII	AAAAGTTAGTTA	MYB binding site involved in flavonoid biosynthetic genes regulation	1076	-	1	-	-	-	-
motif I	gGTACGTGGCG	Cis-acting regulatory element root specific	57	-	-	1	-	1	-
CNGTTR-motif	CNGTTR	MYB recognition site responses in stress and development	1235327	-	2	2	2	12	6
CANNTG-motif	CANNTG	MYC recognition site responses in stress and development	5318185	10	20	14	6	20	20
OsBP-5	CAACGTG	Starch synthase.	9634	1	1	-	-	-	-
POLLEN1	AGAAA	Pollen specific expression	3955689	4	9	3	7	13	12
RAV1-A	CAACA	Tissue-specific expression	1560616	4	1	4	2	9	3
RAV1-B	CACCTG	Tissue-specific expression	137518	-	2	1	1	2	-
Skn-1_motif	GTCAT	Cis-acting regulatory element required for endosperm expression	1300583	-	2	-	-	3	-
SRE	TTATCC	Sugar repression	342771	1	2	-	1	3	-
SURE	GAGAC	Secondary metabolism	679504	3	3	1	3	4	5
T/G-box	AACGTG	Jasmonate signalling	57493	2	1	-	-	1	-
TATA-box	TTTTA, TTTAAAAA, TAATA	Transcription regulation	5295983, 243168, 2832061	130	100	146	126	26	41
TATCCA element	TATCCA	Mediate sugar and hormone regulation	430572	3	4	-	-	7	1
TATCCAC box	TATCCAC	GA response	59075	-	2	-	-	2	-
TATCCAY motif	TATCCAY	Sugar repression	197088	1	3	-	-	3	-
TCA-element	TCAGAAGAGG	Cis-acting element involved in salicylic acid responsiveness	1763	-	-	-	-	-	2
TC-rich repeats	ATTTTCTTCA	Cis-acting element involved in defense and stress responsiveness	15459	2	3	2	1	2	1
TGACG-motif	TGACG	MeJA-responsive	220119	1	-	-	-	3	4
TGA-element	AACGAC	Auxin-responsive element	51508	1	-	-	-	1	-
TTAATGG-motif	TTAATGG	Central cells-specific expression	172176	-	1	1	-	1	-
W-box	TTTGACY, TTGAC, TGACT, CTGACY, TGACY, TGAC	Multiple responses in stress and development	332131, 1434457, 1294471, 358697, 2521079, 4138463	13	35	-	12	31	21
WUN-motif	AAATTTCCT	Wound-responsive element	24906	-	1	-	-	-	-
XYL	ACAAAGAA	Regulating secondary xylem development	68627	-	-	-	-	1	-

## Sheet: Table 10
Supplementary Table 10. Comparison of conserved motif between Arabidopsis and Hevea
Motif	Arabidopsis (Nagano,2006)		Hevea
	sequence name	site	sequence name	site
CMVII-1	RAP2.2/AtERF#075	MCGGAIISDFIPPPR	HbERF-VIIa12	MCGGAIISDFIPPTV
	RAP2.12/AtERF#074	MCGGAIISDFIPPPR	HbERF-VIIa07	MCGGAIISDFIPPTA
	AtERF#071	MCGGAIISDFIWSKS	HbERF-VIIa20	MCGGAIISDFVAVKR
	AtEBP/RAP2.3/AtERF#072	MCGGAIISDYAPLVT	HbERF-VIIa04	MCGGAIIADLIPRNR
			HbERF-VIIa17	MCGGAIISDFVAVKP
CMVII-2	AtERF#073	GNFDELESDE PFVFSSTHKHH ASGSASDGKK
	RAP2.12/AtERF#074	DVGDVFADVK PFVFTSTPKPA VSAAAEGSVF
	AtERF#075	DDDDVFVNVK PFVFTATTKPV ASAFVSTGIY
	AtEBP/RAP2.3/AtERF#072	SELDASAADD FWGFYSTSKLH PTNQVNVKEE
CMVII-3	RAP2.2/AtERF#075	AAKSVEFNGQAEKSAKRKRKN	HbERF-VIIa12	AVKSVEFNGQAEKSAKRKRKN
	RAP2.12/AtERF#074	GKKVTGLDGDAEKSANRKRKN	HbERF-VIIa07	AAKSVEFNGQAEKSAKRKRKN
CMVII-4	RAP2.12/AtERF#074	EFGWSDQAPITPDISSAVINNNN	HbERF-VIIa07	DFGWGDQASKTPEISSVLSATPE
	RAP2.2/AtERF#075	EFGWSDHGPKTPEISSMLVNNNE	HbERF-VIIa12	DLGWGEQASKTHEISSVLSATPE
CMVII-5 (LWSY motif)	RAP2.12/AtERF#074	QDNGANPMDLWSIDEIHSMIG	HbERF-VIIa12	TQDGGNPMDLWSFDDLPNLVY
	RAP2.2/AtERF#075	TQEEENPVELWSLDEINFMLE	HbERF-VIIa07	TQDGGNPMDLWSFDDLPNLDG
			HbERF-VIIa20	SCETSESVDLWMLDDLVSHHQ
			HbERF-VIIa17	SRETTESVELWMLDDLVSHHQ
CMVII-6	RAP2.2/AtERF#075	FFDLDDDFEADFQGFKDDSAFDCEDDDDV	HbERF-VIIa12	VVDLDDDFEADFQEFKDESDVDEEDDVLL
	RAP2.12/AtERF#074	FFDFDAEFEADFQGFKDDSSIDCDDDFDV	HbERF-VIIa07	VGDLDDDFEADFQEFKDESDVDEEDDVLL
CMVII-7	RAP2.2/AtERF#075	TNSFDAGGNNGYQYFSSDQGSNSFDCSEFGWSDHGPKTPEISSMLVNNNE	HbERF-VIIa07	TVKSIPPCDNVPMYFNSDQGSNSFECSDFGWGDQASKTPEISSVLSATPE
	RAP2.12/AtERF#074	MTNSVDAGCNGYQYFSSDQGSNSFDCSEFGWSDQAPITPDISSAVINNNN	HbERF-VIIa12	ANKSIPTRDNVPMYFNSDQGSNSFECSDLGWGEQASKTHEISSVLSATPE
CMVII-8	RAP2.12/AtERF#074	KLKSMDFETP YNNTEWDASLDFLN EDAVTTQDNG
	AtERF#071	DTKPGGNQNE LISENQVESLSEDL MALEDYMRFY
HbCMVII			HbERF-VIIa12	KRTVKANPQKPLSKENLSQSSSYLNCTEPDYFNTLGFVDEKPPVNQFGLM
			HbERF-VIIa07	KCTTKANAQKPLAKTNVTESLSYLNNPEQDYYNTLGFVDEKPLVNQFGLM

[truncated: 1 more sheets: Table 11]
